# Supplementary material for: 2,4-Dichloro-6-(3-methyl­piperidin-1-yl)-1,3,5-triazine
Source: Acta Crystallogr Sect E Struct Rep Online. 2008 Jun 21;64(Pt 7):o1325. doi: 10.1107/S1600536808013214 (PMC2961709; doi:10.1107/S1600536808013214)
Supplement: Supplementary file 2 [file e-64-o1325-Isup2.hkl]

# 
# h,k,l, Fc-squared, Fo-squared, sigma(Fo-squared) and status flag 
# 
data_I
_shelx_title ' 1 in P2(1)/c' 
_shelx_refln_list_code          4 
_shelx_F_calc_maximum      150.03 
_exptl_crystal_F_000       512.00 
_reflns_d_resolution_high  0.7598 
 
loop_ 
 _symmetry_equiv_pos_as_xyz 
 'x, y, z' 
 '-x, y+1/2, -z+1/2' 
 '-x, -y, -z' 
 'x, -y-1/2, z-1/2' 
 
_cell_length_a     8.0858 
_cell_length_b    19.1934 
_cell_length_c     7.8135 
_cell_angle_alpha  90.000 
_cell_angle_beta  106.176 
_cell_angle_gamma  90.000 
 
_shelx_F_squared_multiplier     1.000 
 
loop_ 
 _refln_index_h 
 _refln_index_k 
 _refln_index_l 
 _refln_F_squared_calc 
 _refln_F_squared_meas 
 _refln_F_squared_sigma 
 _refln_observed_status 
   1   0   0      872.67      367.36     15.58 o 
   2   0   0     5148.73     5014.00     67.49 o 
   3   0   0      262.67      238.30     59.62 o 
   5   0   0       64.30       51.96     10.58 o 
   6   0   0        0.98        1.88      6.68 o 
   7   0   0      138.00      137.70     19.71 o 
   8   0   0       41.69       36.20     12.80 o 
   9   0   0      156.11      197.19     21.99 o 
  10   0   0       28.03       42.67     22.47 o 
   2   1   0        0.30        9.83      4.87 o 
   4   1   0       16.37       18.24      4.85 o 
   5   1   0      396.96      354.58     31.18 o 
   6   1   0       13.99        9.81      5.34 o 
   7   1   0      110.36      115.43     11.68 o 
   8   1   0        0.63        3.74      4.51 o 
   9   1   0        7.53       10.91      6.04 o 
  10   1   0        3.45       10.94     15.49 o 
   1   2   0     2617.18     2391.99     19.21 o 
   2   2   0        1.62       -0.99      2.59 o 
   3   2   0      330.30      377.90     38.20 o 
   4   2   0       38.99       39.69      5.36 o 
   5   2   0      104.11       80.32     19.95 o 
   6   2   0       93.15       80.92     23.25 o 
   7   2   0       48.26       45.65      8.25 o 
   8   2   0        5.46        7.47      5.90 o 
   9   2   0       63.98       44.38     13.05 o 
  10   2   0        2.41       16.96     25.74 o 
   1   3   0      415.13      386.33      7.94 o 
   4   3   0      175.05      163.16     10.08 o 
   5   3   0       58.94       51.44     10.76 o 
   6   3   0       11.70       15.40      6.05 o 
   7   3   0       64.99       52.79     13.42 o 
   8   3   0       24.76       25.13      7.15 o 
   9   3   0        7.03        7.75      4.12 o 
  10   3   0       20.11       15.13     12.82 o 
   0   4   0      546.96      466.59     10.09 o 
   1   4   0      205.82      212.09      9.73 o 
   2   4   0       92.66       87.46      4.34 o 
   3   4   0      316.08      304.75     18.93 o 
   5   4   0      154.77      148.99     25.76 o 
   6   4   0      404.39      412.59     21.16 o 
   7   4   0       20.84       14.05      5.52 o 
   8   4   0       17.94       16.18      7.12 o 
   9   4   0        5.92        6.76      6.48 o 
  10   4   0        1.91        3.08     10.57 o 
   1   5   0    11124.70    11153.54     54.59 o 
   2   5   0     2257.69     2181.15     26.90 o 
   3   5   0      726.99      708.89     17.45 o 
   4   5   0      575.14      603.00     18.09 o 
   5   5   0      243.48      243.49     18.29 o 
   6   5   0       42.01       35.48      7.97 o 
   7   5   0        0.65        2.28      4.16 o 
   8   5   0      117.47      112.23     22.00 o 
   9   5   0       10.00       11.72      7.57 o 
  10   5   0       10.94        8.75      9.50 o 
   0   6   0     1097.16     1003.57     21.76 o 
   1   6   0        7.99       10.31      2.22 o 
   2   6   0      585.67      535.18     13.24 o 
   3   6   0       50.33       28.19     13.34 o 
   4   6   0      147.18      156.66     11.47 o 
   5   6   0        6.72        6.78      3.96 o 
   6   6   0       75.62       53.97     16.16 o 
   7   6   0        0.49        2.13      4.01 o 
   8   6   0       33.44       38.80      9.08 o 
   9   6   0        4.73       11.33      7.00 o 
   1   7   0        1.31        5.40      2.41 o 
   2   7   0       27.45       19.47      5.06 o 
   3   7   0      266.76      261.25     11.85 o 
   4   7   0      274.06      268.21     13.91 o 
   6   7   0      716.64      770.59     26.33 o 
   7   7   0       18.72       20.43      6.25 o 
   8   7   0       34.79       42.68      9.02 o 
   9   7   0        1.03        3.33      8.29 o 
   0   8   0      120.24       98.34      9.95 o 
   1   8   0      134.51       84.28     20.20 o 
   2   8   0       17.52       35.32      8.52 o 
   3   8   0       42.04       40.68      6.93 o 
   4   8   0      267.24      248.64     14.35 o 
   5   8   0       10.87       22.66      9.22 o 
   6   8   0      127.94      149.63     14.42 o 
   7   8   0        6.16        6.46      5.59 o 
   8   8   0       15.43       12.22      8.18 o 
   9   8   0        9.44        9.99      9.53 o 
   1   9   0      460.98      471.53     15.05 o 
   2   9   0       34.63       32.95      8.11 o 
   3   9   0     1508.78     1675.46     49.04 o 
   4   9   0      144.46      146.88     12.42 o 
   5   9   0     1676.39     1889.14     76.35 o 
   6   9   0      672.23      703.96     24.68 o 
   7   9   0        3.75        7.53      5.73 o 
   8   9   0       13.61       15.56      7.38 o 
   9   9   0        0.81        7.17      6.73 o 
   0  10   0     2228.80     2355.45     53.04 o 
   1  10   0      358.98      245.63     47.22 o 
   2  10   0     1131.36     1096.62     27.13 o 
   3  10   0       77.53       64.58      9.85 o 
   4  10   0        2.43        2.70      4.38 o 
   5  10   0      143.50      149.54     17.63 o 
   6  10   0        0.04       -2.09      5.33 o 
   7  10   0       13.45       18.79      7.46 o 
   8  10   0        6.33        7.45      6.35 o 
   9  10   0       55.32       71.38     21.57 o 
   1  11   0      526.03      466.23     39.56 o 
   2  11   0        8.43        5.61      5.22 o 
   3  11   0       16.85       18.96      7.79 o 
   4  11   0        0.21       -0.11      4.76 o 
   5  11   0      197.53      204.79     18.11 o 
   6  11   0       14.21        9.90      4.34 o 
   7  11   0       43.95       43.79     10.18 o 
   8  11   0        1.00        8.11      6.59 o 
   9  11   0       13.49       18.92     13.57 o 
   0  12   0        2.37        2.78      5.59 o 
   1  12   0       11.54       13.06      5.00 o 
   2  12   0       90.35      101.97     11.88 o 
   3  12   0      159.79      161.49     18.31 o 
   4  12   0      151.54      154.32     16.77 o 
   5  12   0      204.78      187.13     15.91 o 
   6  12   0      148.79      174.26     17.77 o 
   7  12   0        1.26        6.07      6.62 o 
   8  12   0        0.82        3.25      7.88 o 
   1  13   0       21.60       23.91      5.08 o 
   2  13   0        2.11        4.63      3.76 o 
   3  13   0        3.42        5.55      6.36 o 
   4  13   0       31.48       26.22      8.79 o 
   5  13   0       70.25       69.53     11.52 o 
   6  13   0        2.33        1.60      5.79 o 
   7  13   0       27.79       23.98      8.78 o 
   8  13   0        9.35        7.77      8.53 o 
   0  14   0       30.62       16.31      6.76 o 
   1  14   0       10.04       14.10      5.59 o 
   2  14   0      136.84      142.98     13.89 o 
   3  14   0      164.66      202.72     19.09 o 
   4  14   0      117.61      136.16     14.53 o 
   5  14   0        7.07        7.08      4.76 o 
   6  14   0       40.90       38.78     10.75 o 
   7  14   0        8.65        5.05      6.62 o 
   8  14   0        4.83        6.90      9.53 o 
   1  15   0      155.44      171.72     12.49 o 
   2  15   0       10.28        7.44      6.67 o 
   3  15   0      243.68      239.27     18.94 o 
   4  15   0       87.46       71.33     12.96 o 
   5  15   0       16.65       16.20      6.49 o 
   6  15   0        0.72        4.67      7.26 o 
   7  15   0        0.56        9.77      7.50 o 
   8  15   0        9.11       13.02      9.05 o 
   0  16   0     2310.05     2945.35    101.32 o 
   1  16   0       14.52       11.85      6.47 o 
   2  16   0       74.86       82.16     12.22 o 
   3  16   0        2.09        3.66      5.27 o 
   4  16   0        3.21       10.38      7.36 o 
   5  16   0       33.87       26.95      8.37 o 
   6  16   0        7.56        3.90      7.96 o 
   7  16   0       11.95       10.63      8.92 o 
   1  17   0      113.33      137.18     13.25 o 
   2  17   0       54.73       61.40     11.90 o 
   3  17   0       54.93       60.43     12.32 o 
   4  17   0       35.47       30.40     11.41 o 
   5  17   0       13.33       13.66      6.83 o 
   6  17   0        0.83       -1.49      7.34 o 
   7  17   0       10.32        9.55     11.08 o 
   0  18   0      293.23      348.85     21.34 o 
   1  18   0      191.45      235.34     16.07 o 
   2  18   0       15.80       11.49      7.29 o 
   3  18   0       59.88       71.62     13.59 o 
   4  18   0        9.08        6.74      6.47 o 
   5  18   0        0.11        1.48      5.66 o 
   6  18   0       18.76       17.99     12.38 o 
   7  18   0        0.12       13.18      8.80 o 
   1  19   0        4.29        4.29      5.95 o 
   2  19   0        0.11        3.18      5.77 o 
   3  19   0      119.35      160.30     24.22 o 
   4  19   0        7.91        8.27      7.19 o 
   5  19   0       20.53       31.48     13.79 o 
   6  19   0        0.57        2.52     10.01 o 
   0  20   0       15.36       16.91     13.37 o 
   1  20   0       19.31       22.77      8.61 o 
   2  20   0       13.36       12.53      6.59 o 
   3  20   0        3.44        0.70      6.24 o 
   4  20   0       11.72       12.13      7.34 o 
   5  20   0        0.18        4.75      8.74 o 
   6  20   0        1.37        7.11     11.06 o 
   1  21   0       48.67       74.42     14.05 o 
   2  21   0        2.14        5.72      6.00 o 
   3  21   0       11.25        7.09      6.74 o 
   4  21   0        3.51        1.47      8.75 o 
   5  21   0        0.65        0.04     10.15 o 
   0  22   0        0.00       -4.63     10.23 o 
   1  22   0        6.31        9.59      9.20 o 
   2  22   0        0.01        2.45      5.97 o 
   3  22   0       27.66       27.19     10.14 o 
   4  22   0        2.29        5.55      7.55 o 
   5  22   0        1.64       -0.75     10.90 o 
   1  23   0        0.32       10.27      8.32 o 
   2  23   0        0.92        1.95      7.18 o 
   3  23   0        3.07       -1.02      8.91 o 
   4  23   0        0.32        9.62      9.80 o 
   0  24   0        0.79        2.86      8.33 o 
   1  24   0        1.31        7.81      8.55 o 
   2  24   0        1.58        2.14      7.73 o 
   3  24   0        0.25        1.44     12.47 o 
   1  25   0       16.12       14.71      8.48 o 
 -10   1   1       12.63       17.85     11.11 o 
  -9   1   1        7.77       78.45     57.23 o 
  -8   1   1        3.49        7.77      5.37 o 
  -7   1   1      665.62      868.36     27.77 o 
  -6   1   1        1.52        5.45      3.48 o 
  -5   1   1       35.31       24.69      5.03 o 
  -4   1   1     3674.03     4410.32     70.80 o 
  -3   1   1      133.60      128.28      5.73 o 
  -2   1   1      635.26      573.49      9.29 o 
  -1   1   1     2286.80     2365.73     21.74 o 
   0   1   1      339.25      339.15      7.69 o 
   1   1   1      505.71      503.79      7.37 o 
   2   1   1     4046.53     3881.56     39.18 o 
   3   1   1     3170.11     3245.17     38.42 o 
   4   1   1     4409.53     4857.89     74.18 o 
   5   1   1      612.79      586.10     22.74 o 
   6   1   1      100.46       89.63     11.34 o 
   7   1   1      203.07      199.09     16.64 o 
   8   1   1        3.61        9.02      5.85 o 
   9   1   1       12.33        9.54      5.89 o 
 -10   2   1       16.27       26.75     17.33 o 
  -9   2   1        7.07        9.76      5.93 o 
  -8   2   1        6.09        5.38      5.23 o 
  -7   2   1      102.28      100.49     10.21 o 
  -6   2   1        8.21        6.02      4.97 o 
  -5   2   1      822.26      830.73     25.95 o 
  -4   2   1     3146.20     3623.47     56.96 o 
  -3   2   1     1267.93     1273.22     19.24 o 
  -2   2   1     4207.93     4073.07     39.58 o 
  -1   2   1      620.74      565.95      9.89 o 
   0   2   1        0.41        0.52      0.95 o 
   1   2   1     8798.51     8418.58     86.14 o 
   2   2   1       68.10       71.53      5.23 o 
   3   2   1       19.39       17.17      4.51 o 
   4   2   1       90.85      111.70     10.85 o 
   5   2   1        0.32        6.10      4.99 o 
   6   2   1        0.02        4.76      6.33 o 
   7   2   1      242.32      270.08     18.69 o 
   8   2   1        3.95        5.26      5.11 o 
   9   2   1       15.42       13.05      7.98 o 
 -10   3   1        5.00        4.93      8.62 o 
  -9   3   1        0.10       35.40     43.89 o 
  -8   3   1        0.02        4.90      5.09 o 
  -7   3   1       26.85       16.05      4.89 o 
  -6   3   1      305.71      336.63     16.82 o 
  -5   3   1      169.05      196.87     13.04 o 
  -4   3   1     3085.65     3300.07     50.99 o 
  -3   3   1        1.60        6.37      2.61 o 
  -2   3   1      797.19      689.77      9.78 o 
  -1   3   1     5991.22     6286.91     74.82 o 
   0   3   1      671.81      567.20      7.95 o 
   1   3   1     1712.78     1615.20     24.00 o 
   2   3   1       98.89       97.20      5.14 o 
   3   3   1      568.76      597.22     13.60 o 
   4   3   1      325.67      289.77     14.89 o 
   5   3   1       11.35        6.86      5.99 o 
   6   3   1      159.98      142.12     27.93 o 
   7   3   1       24.99       21.91      6.30 o 
   8   3   1       26.87       39.76      8.10 o 
   9   3   1       12.45       14.15      7.91 o 
 -10   4   1        0.36       -1.00      7.22 o 
  -9   4   1       79.87      118.96     19.22 o 
  -8   4   1       31.57       31.90      7.22 o 
  -7   4   1        8.95        4.66      4.53 o 
  -6   4   1      386.99      447.75     16.80 o 
  -5   4   1      237.71      262.15     13.84 o 
  -4   4   1      425.11      431.65     14.75 o 
  -3   4   1      405.06      414.36     16.20 o 
  -2   4   1        2.52        1.65      1.57 o 
  -1   4   1      271.48      273.44      5.48 o 
   0   4   1     7409.92     7397.61     64.59 o 
   1   4   1     1959.73     1832.70     20.99 o 
   2   4   1        0.03       -0.25      2.38 o 
   3   4   1      803.83      836.68     17.88 o 
   4   4   1     2413.05     2562.51     51.62 o 
   5   4   1      135.82      140.39     16.65 o 
   6   4   1      282.38      255.86     28.19 o 
   7   4   1       39.57       29.66      7.16 o 
   8   4   1        2.14        7.31      4.69 o 
   9   4   1        9.84       18.84      8.65 o 
 -10   5   1        3.09        7.00      7.87 o 
  -9   5   1        8.60        7.96      9.23 o 
  -8   5   1        0.39        2.99      5.53 o 
  -7   5   1        0.73        3.48      3.67 o 
  -6   5   1       28.00       26.37      7.43 o 
  -5   5   1       57.94       56.44      8.47 o 
  -4   5   1       25.90       24.77      4.37 o 
  -3   5   1      257.16      269.07      8.13 o 
  -2   5   1       32.85       27.69      4.07 o 
  -1   5   1      510.85      459.11      9.78 o 
   0   5   1       39.81       46.38      4.72 o 
   1   5   1      282.74      225.51      6.82 o 
   2   5   1      422.55      450.08     10.80 o 
   3   5   1        6.66       10.26      3.76 o 
   4   5   1       27.31       23.04      5.96 o 
   5   5   1       10.12        8.51      4.92 o 
   6   5   1        1.15        4.11      4.83 o 
   7   5   1       17.79       16.15      5.84 o 
   8   5   1        2.90        8.31      6.43 o 
   9   5   1        0.87        9.70      7.82 o 
 -10   6   1       12.68        4.89     13.76 o 
  -9   6   1      106.02      163.02     21.83 o 
  -8   6   1       61.05       82.69     16.34 o 
  -7   6   1       74.02       66.78      9.40 o 
  -6   6   1       62.47       71.28     12.83 o 
  -5   6   1       54.01       54.75     11.06 o 
  -4   6   1       50.78       39.53      4.69 o 
  -3   6   1       60.72       55.09      7.43 o 
  -2   6   1      465.50      491.99     12.56 o 
  -1   6   1       15.77       10.98      3.42 o 
   0   6   1      108.49      102.52      5.66 o 
   1   6   1     4456.86     4597.68     46.52 o 
   2   6   1       30.48       39.30      4.13 o 
   3   6   1      507.30      493.03     13.50 o 
   4   6   1      495.39      474.86     53.72 o 
   5   6   1       58.79       40.46      9.52 o 
   6   6   1       88.93       66.93     12.18 o 
   7   6   1       19.16       21.80      6.45 o 
   8   6   1        2.36        3.69      4.53 o 
   9   6   1       46.62       48.77     18.79 o 
 -10   7   1        5.05       10.70     12.35 o 
  -9   7   1        0.93        5.18      7.91 o 
  -8   7   1        0.12        6.53      6.49 o 
  -7   7   1       55.48       64.67      9.54 o 
  -6   7   1      270.02      277.30     16.80 o 
  -5   7   1      881.24      936.24     55.87 o 
  -4   7   1      655.97      592.25     20.15 o 
  -3   7   1      583.91      528.45     19.52 o 
  -2   7   1     1811.19     1779.05     31.45 o 
  -1   7   1       66.50       62.91      4.84 o 
   0   7   1      314.22      312.77      9.51 o 
   1   7   1      750.99      711.73     14.04 o 
   2   7   1      596.99      633.88     17.70 o 
   3   7   1      106.43      103.14      8.76 o 
   4   7   1      212.38      123.31     49.78 o 
   5   7   1        2.24        1.10      3.69 o 
   6   7   1       24.59       18.22      4.97 o 
   7   7   1        3.85        6.85      6.46 o 
   8   7   1       21.84       23.61      7.58 o 
   9   7   1        1.52        9.35      9.52 o 
  -9   8   1       20.88       28.99     10.82 o 
  -8   8   1        2.49        2.50      6.13 o 
  -7   8   1       67.57       60.71      8.99 o 
  -6   8   1       15.63       23.41      6.96 o 
  -5   8   1      193.12      194.48     15.66 o 
  -4   8   1      144.17      111.03     18.58 o 
  -3   8   1      374.30      386.59     14.34 o 
  -2   8   1    10573.42    11954.37     85.37 o 
  -1   8   1      443.71      463.09     11.98 o 
   0   8   1     1433.81     1454.85     24.50 o 
   1   8   1      926.50     1013.76     18.33 o 
   2   8   1     1435.18     1685.25     33.81 o 
   3   8   1      173.69      155.30     10.77 o 
   4   8   1        9.01        7.97      3.86 o 
   5   8   1      561.33      208.41    294.78 o 
   6   8   1        3.11        1.97      4.54 o 
   7   8   1      240.69      288.13     21.45 o 
   8   8   1       12.81       11.60      8.32 o 
   9   8   1       70.66       69.16     19.46 o 
  -9   9   1       10.74        6.37      7.43 o 
  -8   9   1       18.56       16.95      7.36 o 
  -7   9   1       57.61       80.02     13.63 o 
  -6   9   1        0.06        3.52      4.40 o 
  -5   9   1      662.96      768.30     24.04 o 
  -4   9   1      170.38      177.76     14.62 o 
  -3   9   1        0.76        5.38      3.84 o 
  -2   9   1        9.30        6.88      5.56 o 
  -1   9   1      767.52      722.76     16.44 o 
   0   9   1      658.44      625.74     15.67 o 
   1   9   1       74.57       81.42      7.35 o 
   2   9   1     1366.17     1368.75     31.00 o 
   3   9   1      125.12      120.43     11.54 o 
   4   9   1      129.43      123.73     10.56 o 
   5   9   1      412.90      458.20     22.10 o 
   6   9   1        2.96        4.76      5.24 o 
   7   9   1        0.08        3.29      5.19 o 
   8   9   1       14.33       11.34      8.05 o 
   9   9   1        1.02        6.08      8.29 o 
  -9  10   1       12.69       17.21     10.09 o 
  -8  10   1        5.37        2.15      7.34 o 
  -7  10   1       36.62       44.03     12.93 o 
  -6  10   1        6.85        3.60      4.42 o 
  -5  10   1       25.02       27.16     10.22 o 
  -4  10   1        1.90        2.44      3.21 o 
  -3  10   1        0.21        1.03      4.25 o 
  -2  10   1      400.56      429.31     15.81 o 
  -1  10   1      689.22      700.33     21.05 o 
   0  10   1        0.79        4.38      4.19 o 
   1  10   1      827.06      915.83     22.06 o 
   2  10   1      439.67      485.58     20.35 o 
   3  10   1        6.43       12.07      7.30 o 
   4  10   1       64.99       46.36      9.56 o 
   5  10   1       36.39       37.62     10.67 o 
   6  10   1       19.06       11.61      5.35 o 
   7  10   1       39.70       41.87      8.65 o 
   8  10   1        4.82        8.77     11.11 o 
   9  10   1       25.01       34.62     14.82 o 
  -9  11   1       24.78       28.15     10.56 o 
  -8  11   1       29.27       35.24     11.68 o 
  -7  11   1       49.72       70.59     18.62 o 
  -6  11   1        0.00        2.22      2.29 o 
  -5  11   1      301.44      341.41     21.57 o 
  -4  11   1        0.93        5.09      4.90 o 
  -3  11   1        0.84        1.66      4.96 o 
  -2  11   1      165.37      110.33     46.48 o 
   0  11   1      312.03      327.66     14.10 o 
   1  11   1       97.56       70.56     10.90 o 
   2  11   1      860.19      918.06     31.75 o 
   3  11   1      113.28      107.02     11.63 o 
   4  11   1      103.24       98.21     12.32 o 
   5  11   1      105.86      107.27     11.93 o 
   6  11   1       23.04       16.68      6.73 o 
   7  11   1        0.78        3.45      4.66 o 
   8  11   1       19.47       12.34     11.15 o 
  -9  12   1       25.23       38.25     14.30 o 
  -8  12   1        4.59        4.06      6.38 o 
  -7  12   1       29.65       33.82     10.53 o 
  -6  12   1       16.56       27.53      9.36 o 
  -5  12   1       84.22       67.69     13.23 o 
  -4  12   1       26.46       34.04      9.47 o 
  -3  12   1      100.53      106.78     12.50 o 
  -2  12   1      183.63      111.86     34.18 o 
  -1  12   1      123.52       95.22      7.66 o 
   0  12   1       48.31       52.85      6.32 o 
   1  12   1      681.81      700.66     22.57 o 
   2  12   1        0.93        4.15      6.01 o 
   3  12   1       33.10       26.24      7.82 o 
   4  12   1       20.54       22.10      8.13 o 
   5  12   1       21.64       13.84      5.43 o 
   6  12   1        2.25        5.85      4.88 o 
   7  12   1        0.24        1.53      4.87 o 
   8  12   1        0.01        4.36      6.90 o 
  -8  13   1        7.29        7.98      7.80 o 
  -7  13   1        1.53        5.02      8.13 o 
  -6  13   1       66.67       88.15     15.47 o 
  -5  13   1        0.64       -2.80      5.17 o 
  -4  13   1      236.13      302.72     20.41 o 
  -3  13   1       53.21       58.77     10.22 o 
  -2  13   1      124.16      117.54     11.21 o 
  -1  13   1     1444.34     1607.55     33.11 o 
   0  13   1       12.37        6.97      4.12 o 
   1  13   1      436.12      453.14     15.93 o 
   2  13   1        4.14        4.83      7.16 o 
   3  13   1       39.00       36.48     10.08 o 
   4  13   1       70.13       63.06     11.58 o 
   5  13   1       11.91       17.19      6.70 o 
   6  13   1       21.39       24.41      7.67 o 
   7  13   1        2.03        4.18      4.75 o 
   8  13   1       35.19       48.83     17.94 o 
  -8  14   1       29.05       23.33     10.33 o 
  -7  14   1        3.46        4.09      5.51 o 
  -6  14   1       21.68       23.58     11.06 o 
  -5  14   1        4.02        2.55      2.84 o 
  -4  14   1      235.38      246.77     18.81 o 
  -3  14   1       32.49       36.27     10.69 o 
  -2  14   1        8.42        6.15      6.24 o 
  -1  14   1       13.66        8.89      5.52 o 
   0  14   1      112.16       96.98      9.34 o 
   1  14   1      669.40      663.91     19.88 o 
   2  14   1       60.95       67.96     13.96 o 
   3  14   1      160.25      174.84     15.69 o 
   4  14   1       19.88       24.03      8.60 o 
   5  14   1        0.08        1.36      4.20 o 
   6  14   1       13.13        9.77      6.25 o 
   7  14   1        3.63       10.86      5.76 o 
   8  14   1        0.06        1.92      9.26 o 
  -8  15   1        0.62        5.68      8.65 o 
  -7  15   1       16.27       18.77      8.00 o 
  -6  15   1       10.42        7.39      6.65 o 
  -5  15   1        6.94        9.58      4.99 o 
  -4  15   1      141.97      129.84     15.64 o 
  -3  15   1       29.49       26.01      9.44 o 
  -2  15   1        0.94        9.26      6.44 o 
  -1  15   1        2.96        2.31      5.00 o 
   0  15   1        0.14        3.78      4.39 o 
   1  15   1       73.14       35.73     19.93 o 
   2  15   1        1.13        6.22      8.07 o 
   3  15   1       35.96       31.65      9.03 o 
   4  15   1       89.95       79.44     12.28 o 
   5  15   1       31.59       34.60     10.69 o 
   6  15   1        6.24       10.44      7.89 o 
   7  15   1        0.89        7.90      9.09 o 
  -8  16   1       20.13       19.60     11.74 o 
  -7  16   1        7.51        4.50      7.25 o 
  -6  16   1       23.71       24.40     11.40 o 
  -5  16   1       13.27       13.05      6.27 o 
  -4  16   1       25.98       17.86      8.08 o 
  -3  16   1        0.98        3.04      6.99 o 
  -2  16   1       17.25       20.10      7.97 o 
  -1  16   1      343.16      406.10     21.15 o 
   0  16   1       37.41       37.32      7.23 o 
   1  16   1      176.68      195.76     17.11 o 
   2  16   1        1.17        3.73      5.47 o 
   3  16   1       52.29       56.01     11.28 o 
   4  16   1       32.27       31.18      9.41 o 
   5  16   1        2.07        3.30      5.80 o 
   6  16   1       43.72       55.36     15.65 o 
   7  16   1        0.29        4.19      7.49 o 
  -7  17   1       36.49       31.77     12.14 o 
  -6  17   1       16.62       13.81      8.52 o 
  -5  17   1        0.62        3.36      8.00 o 
  -4  17   1       12.78       13.96      9.19 o 
  -3  17   1       22.71       21.97      7.69 o 
  -2  17   1        0.66        0.09      5.83 o 
  -1  17   1      323.41      357.64     18.96 o 
   0  17   1       15.73       18.38      5.82 o 
   1  17   1      237.07      282.35     19.40 o 
   2  17   1       73.14       87.06     12.66 o 
   3  17   1      106.19      108.49     17.49 o 
   4  17   1      230.36      282.51     26.41 o 
   5  17   1        0.97        2.01      5.15 o 
   6  17   1        0.07       -2.47     10.28 o 
   7  17   1        6.39        7.15      8.65 o 
  -7  18   1        0.05       -1.91     10.12 o 
  -6  18   1        0.01        0.26      8.74 o 
  -5  18   1       36.25       39.80     12.70 o 
  -4  18   1       99.86      105.94     16.41 o 
  -3  18   1      123.43      154.92     14.89 o 
  -2  18   1       52.51       59.13      9.81 o 
  -1  18   1        4.54        6.36      6.65 o 
   0  18   1       52.91       54.83      7.61 o 
   1  18   1       70.07       66.58     10.98 o 
   2  18   1        4.37        7.05      6.52 o 
   3  18   1       14.58       12.45      8.18 o 
   4  18   1        3.55        5.84      4.07 o 
   5  18   1        1.97        6.47      5.03 o 
   6  18   1        1.08        6.84     10.57 o 
  -6  19   1        0.56       -1.48      5.68 o 
  -5  19   1       24.11       27.25     10.12 o 
  -4  19   1        7.06       11.01      7.60 o 
  -3  19   1        6.69        9.28      6.87 o 
  -2  19   1       22.97       20.00      7.37 o 
  -1  19   1        2.05        0.28      5.62 o 
   0  19   1        2.89        1.65      6.09 o 
   1  19   1        9.53        7.43      6.65 o 
   2  19   1        4.14        4.04      5.75 o 
   3  19   1        7.95        6.36      5.34 o 
   4  19   1       12.35       11.60      6.37 o 
   5  19   1        7.34        6.59      6.47 o 
   6  19   1        3.36        8.02     10.80 o 
  -6  20   1        6.79        3.47      8.38 o 
  -5  20   1        9.38       13.30      9.53 o 
  -4  20   1        2.30        6.32      8.23 o 
  -3  20   1       25.33       15.95      7.56 o 
  -2  20   1        0.00        8.05      6.64 o 
  -1  20   1        1.43        4.82      5.30 o 
   0  20   1       84.19      101.95     18.30 o 
   1  20   1        1.92        4.53      5.71 o 
   2  20   1        3.51        6.59      5.85 o 
   3  20   1        4.23        2.45      5.52 o 
   4  20   1       22.65       18.67      8.50 o 
   5  20   1        0.46        4.02     10.31 o 
  -5  21   1        8.50        9.73      8.42 o 
  -4  21   1        8.12       10.65      9.34 o 
  -3  21   1        6.28        3.94      6.14 o 
  -2  21   1       19.02       18.06      7.34 o 
  -1  21   1        9.11        6.62      8.66 o 
   0  21   1       24.41       29.24      9.93 o 
   1  21   1        9.99       10.32      7.31 o 
   2  21   1        4.84        3.46      7.59 o 
   3  21   1        7.39        5.77      5.48 o 
   4  21   1        4.05        6.59      7.48 o 
   5  21   1       12.05       21.65     13.22 o 
  -5  22   1        0.01        0.98      7.90 o 
  -4  22   1        8.48        8.74      8.38 o 
  -3  22   1        4.86        4.75      6.71 o 
  -2  22   1       10.93        6.54      7.46 o 
  -1  22   1       14.78       17.67      9.71 o 
   0  22   1        2.12        6.34      6.76 o 
   1  22   1        3.51        7.09      7.46 o 
   2  22   1       13.32       20.77      8.53 o 
   3  22   1        0.23        2.09      9.21 o 
   4  22   1        9.47       18.59     16.12 o 
  -4  23   1        5.43        3.02      7.50 o 
  -3  23   1        6.62        4.01      8.44 o 
  -2  23   1       10.12       16.19      7.76 o 
  -1  23   1        7.50        5.91      7.58 o 
   0  23   1        1.48        2.88      7.38 o 
   1  23   1       24.37       31.03     11.38 o 
   2  23   1        8.84        6.12      7.43 o 
   3  23   1        0.14        8.93      9.03 o 
  -3  24   1        0.00        4.91      9.21 o 
  -2  24   1       24.00       28.09     11.36 o 
  -1  24   1        0.80        5.00      8.07 o 
   0  24   1        2.76        7.96      8.89 o 
   1  24   1        0.01        3.77      7.46 o 
   2  24   1        2.02       13.02     11.52 o 
  -1  25   1        2.40        3.39      8.85 o 
   0  25   1        1.35        3.85      7.48 o 
 -10   0   2        6.48        8.01     12.22 o 
  -9   0   2        7.38        8.61     10.38 o 
  -8   0   2       33.01       48.75     16.27 o 
  -7   0   2      154.64      163.08     15.77 o 
  -6   0   2       87.12       86.82     12.07 o 
  -5   0   2     1094.19      257.04     30.83 o 
  -4   0   2       33.21       43.91      7.27 o 
  -3   0   2     4631.94     4917.77     82.54 o 
  -2   0   2      555.93      515.48     13.75 o 
  -1   0   2     4846.30     5176.82     80.47 o 
   1   0   2      376.11      266.61      9.48 o 
   2   0   2      151.53      141.14     10.57 o 
   3   0   2     1436.50     1424.80     40.59 o 
   4   0   2      747.99      833.31     37.48 o 
   5   0   2      495.05      500.19     25.96 o 
   6   0   2       28.42       16.58     16.18 o 
   7   0   2      218.62      164.38     67.25 o 
   8   0   2       13.59       13.09      6.62 o 
   9   0   2       38.57       18.21     12.90 o 
 -10   1   2        9.64       15.61     10.72 o 
  -9   1   2       18.73       24.33     11.59 o 
  -8   1   2       47.67       43.33     10.25 o 
  -7   1   2       73.52       81.13     11.00 o 
  -6   1   2        6.18        5.07      4.61 o 
  -5   1   2       61.88       66.59      6.27 o 
  -4   1   2        0.07        4.83      3.10 o 
  -3   1   2       24.56       21.16      3.35 o 
  -2   1   2     1280.80     1255.68     16.23 o 
  -1   1   2      242.93      237.42      7.48 o 
   0   1   2    22507.92    21649.02    230.01 o 
   1   1   2      251.70      269.32      4.86 o 
   2   1   2     1211.93     1121.49     17.25 o 
   3   1   2       20.55       20.79      4.64 o 
   4   1   2       14.57       13.35      3.93 o 
   5   1   2       28.59       22.11      6.84 o 
   6   1   2       15.85       13.83      5.75 o 
   7   1   2        0.46        6.77      5.53 o 
   8   1   2        5.84        7.27      5.65 o 
   9   1   2        6.15       10.34      8.99 o 
 -10   2   2        7.52       13.10     11.58 o 
  -9   2   2       42.18       55.20     12.04 o 
  -8   2   2       49.80       51.64     10.25 o 
  -7   2   2        4.29        9.46      5.81 o 
  -6   2   2       47.13       40.90      8.19 o 
  -5   2   2      121.01      134.42     10.24 o 
  -4   2   2      261.73      278.86     12.50 o 
  -3   2   2       20.09       22.53      2.22 o 
  -2   2   2     1045.88     1065.60     15.24 o 
  -1   2   2     7792.44     7738.36     69.60 o 
   0   2   2     4140.22     4205.22     80.36 o 
   1   2   2       22.51       14.67      4.15 o 
   2   2   2      120.26      107.31      6.19 o 
   3   2   2       77.29       75.16      7.06 o 
   4   2   2      184.55      181.88     13.38 o 
   5   2   2        1.41        1.07      3.66 o 
   6   2   2        2.21        2.60      4.50 o 
   7   2   2       28.83       25.53      7.25 o 
   8   2   2       53.13       21.56     11.81 o 
   9   2   2       12.45        5.50      9.59 o 
 -10   3   2        4.94        8.53     11.18 o 
  -9   3   2       44.19       45.87     10.32 o 
  -8   3   2       17.16       23.43      6.99 o 
  -7   3   2       42.66       36.76      6.66 o 
  -6   3   2        8.03       10.94      4.49 o 
  -5   3   2       18.63       19.70      3.71 o 
  -4   3   2       98.52      101.29      5.91 o 
  -3   3   2      153.14      144.81      7.94 o 
  -2   3   2        3.06        5.07      2.58 o 
  -1   3   2      457.39      442.34      9.23 o 
   0   3   2    11007.94    11080.02     74.50 o 
   1   3   2      206.95      215.46      8.34 o 
   2   3   2      591.22      584.96     12.10 o 
   3   3   2       83.96       81.98      6.13 o 
   4   3   2       40.13       37.02      5.90 o 
   5   3   2       15.92       18.39      6.09 o 
   6   3   2        6.52        4.04      4.69 o 
   7   3   2        2.05        4.24      4.18 o 
   8   3   2        6.03        7.35      6.76 o 
   9   3   2       17.58        6.46      8.89 o 
 -10   4   2        0.53        1.26      7.38 o 
  -9   4   2       56.15       77.87     15.79 o 
  -8   4   2       19.90       21.72      7.14 o 
  -7   4   2       67.88       59.99     12.27 o 
  -6   4   2        1.29        9.25      3.66 o 
  -5   4   2      190.53      184.46      9.69 o 
  -4   4   2       29.69       53.68     10.31 o 
  -3   4   2      778.38      745.43     23.97 o 
  -2   4   2     1245.39     1258.94     18.16 o 
  -1   4   2     7306.38     7668.56     75.84 o 
   0   4   2     3549.57     3564.76     41.20 o 
   1   4   2      451.14      409.11      8.06 o 
   2   4   2        0.32       -0.10      1.67 o 
   3   4   2      358.29      340.06     11.44 o 
   4   4   2      117.02      111.30      8.79 o 
   5   4   2       43.29       36.64      8.54 o 
   6   4   2       15.14       12.34      5.17 o 
   7   4   2        0.03        4.72      4.18 o 
   8   4   2       50.63       50.52     14.61 o 
   9   4   2        1.29        5.21      8.53 o 
 -10   5   2        0.56        2.58      8.88 o 
  -9   5   2       11.34        5.56      5.22 o 
  -8   5   2       19.78       12.42      5.50 o 
  -7   5   2       25.36       30.49      6.37 o 
  -6   5   2      978.45     1120.20     44.30 o 
  -5   5   2      358.70      339.80     14.94 o 
  -4   5   2     2642.43     2858.76     69.46 o 
  -3   5   2      149.45      185.95      9.35 o 
  -2   5   2      325.98      343.67      9.75 o 
  -1   5   2      321.96      267.47      8.84 o 
   0   5   2      342.81      355.85      9.56 o 
   1   5   2      112.49      123.67      5.94 o 
   2   5   2       62.02       53.30      4.47 o 
   3   5   2      849.87      866.61     24.96 o 
   4   5   2      202.20      212.88     10.28 o 
   5   5   2      861.00      928.65     37.62 o 
   6   5   2      139.13      114.42     24.73 o 
   7   5   2        7.91        4.27      4.60 o 
   8   5   2       56.47       66.49     17.47 o 
   9   5   2       15.28       13.69     13.85 o 
 -10   6   2        4.28        8.77     11.24 o 
  -9   6   2        0.02        4.77      6.80 o 
  -8   6   2        3.16        4.24      5.19 o 
  -7   6   2        1.68        0.01      4.74 o 
  -6   6   2      793.47      879.50     42.89 o 
  -5   6   2      222.05      217.82      9.60 o 
  -4   6   2        3.09        7.62      2.36 o 
  -3   6   2      580.18      617.40     17.84 o 
  -2   6   2     1080.98     1082.99     19.32 o 
  -1   6   2     3697.21     3863.67     41.36 o 
   0   6   2      357.32      355.44      9.69 o 
   1   6   2     1360.72     1450.40     21.66 o 
   2   6   2       33.23       31.99      3.97 o 
   3   6   2      252.04      249.84     13.20 o 
   4   6   2        0.41        3.50      3.64 o 
   5   6   2      357.21      356.50     23.79 o 
   6   6   2      183.91      125.37     32.36 o 
   7   6   2        0.91        5.48      6.68 o 
   8   6   2        1.58        4.41      6.27 o 
   9   6   2        0.01        7.68     10.64 o 
 -10   7   2       25.13       27.93     18.83 o 
  -9   7   2       44.02       59.10     15.75 o 
  -8   7   2        9.26        6.07      6.73 o 
  -7   7   2       14.75       19.02      6.36 o 
  -6   7   2      720.16      819.73     39.93 o 
  -5   7   2       31.16       30.13      7.02 o 
  -4   7   2      234.47      252.95     13.11 o 
  -3   7   2       16.52       33.26      4.30 o 
  -2   7   2      214.41      230.80      8.86 o 
  -1   7   2      503.04      493.02     12.44 o 
   0   7   2      869.70      824.46     15.70 o 
   1   7   2       23.57       29.07      6.59 o 
   2   7   2      518.90      468.03     12.73 o 
   3   7   2      521.13      516.63     19.13 o 
   4   7   2       62.39       48.95      6.69 o 
   5   7   2      616.43      637.92     26.92 o 
   6   7   2       14.83       12.05      4.88 o 
   7   7   2       15.99       14.84      7.85 o 
   8   7   2        2.04        5.05      5.83 o 
   9   7   2       24.36       24.45     13.46 o 
 -10   8   2        2.99       10.31     11.12 o 
  -9   8   2        1.82        7.72      5.78 o 
  -8   8   2        7.27        7.31      7.22 o 
  -7   8   2       16.97       27.60      8.47 o 
  -6   8   2       31.48       16.25      8.21 o 
  -5   8   2        0.20        1.96      1.50 o 
  -4   8   2        2.25        2.20      1.71 o 
  -3   8   2      249.42      267.69     10.79 o 
  -2   8   2      343.02      386.40     11.90 o 
  -1   8   2      315.89      337.56     11.75 o 
   0   8   2      177.48      167.47     10.23 o 
   1   8   2      551.03      568.62     15.63 o 
   2   8   2        9.45       10.10      3.57 o 
   3   8   2      124.55      136.99      8.14 o 
   4   8   2      135.64      106.80      8.18 o 
   5   8   2       31.26       37.11      8.88 o 
   6   8   2        0.01        3.10      4.14 o 
   7   8   2        5.40        4.05      6.30 o 
   8   8   2        7.18        6.82      6.70 o 
  -9   9   2       14.63       17.33      9.07 o 
  -8   9   2       41.67       47.33     11.05 o 
  -7   9   2        4.99        9.66      9.61 o 
  -6   9   2      141.89      160.09     22.69 o 
  -5   9   2        0.17        1.20      2.66 o 
  -4   9   2        1.26       -0.38      2.11 o 
  -3   9   2        3.07        5.99      2.55 o 
  -2   9   2      130.79      119.37      7.56 o 
  -1   9   2      126.58       97.60      7.66 o 
   0   9   2      555.74      516.39     14.48 o 
   1   9   2        2.56        2.72      2.81 o 
   2   9   2      718.37      676.13     22.18 o 
   3   9   2      223.90      227.62     10.63 o 
   4   9   2        2.53        3.37      3.45 o 
   5   9   2      430.62      447.69     21.66 o 
   6   9   2       85.96       77.92     14.76 o 
   7   9   2       16.79       17.89      8.08 o 
   8   9   2        2.64        4.43      5.34 o 
  -9  10   2        0.94        6.02      8.19 o 
  -8  10   2       40.55       81.32     21.18 o 
  -7  10   2       49.59       63.64     13.29 o 
  -6  10   2      160.16      167.32     19.58 o 
  -5  10   2      655.88      716.01     39.70 o 
  -4  10   2       73.12       68.22      7.03 o 
  -3  10   2      898.62     1008.10     28.35 o 
  -2  10   2       11.70        7.53      3.75 o 
  -1  10   2     1128.60     1180.40     26.42 o 
   0  10   2       41.33       35.48      5.65 o 
   1  10   2        6.35        2.93      2.51 o 
   2  10   2       63.83       49.96      6.41 o 
   3  10   2       85.49       80.92     10.02 o 
   4  10   2      264.42      286.64     20.56 o 
   5  10   2      225.08      234.65     15.09 o 
   6  10   2      152.22      138.12     17.23 o 
   7  10   2       42.33       43.90     13.16 o 
   8  10   2        4.44        4.16     10.12 o 
  -9  11   2       13.72       22.08     10.47 o 
  -8  11   2        6.90        8.61      7.67 o 
  -7  11   2       26.36       31.55     10.69 o 
  -6  11   2      279.96      324.73     24.42 o 
  -5  11   2      214.85      259.00     25.47 o 
  -4  11   2      202.79      226.05     13.73 o 
  -3  11   2        0.01        2.61      2.72 o 
  -2  11   2       38.11       28.58      4.96 o 
  -1  11   2        0.16       -1.47      4.27 o 
   0  11   2      246.80      260.05     13.07 o 
   1  11   2       10.54       11.91      4.86 o 
   2  11   2      395.46      363.05     12.50 o 
   3  11   2      134.96      125.79     11.88 o 
   4  11   2       82.33       73.48     11.37 o 
   5  11   2      268.96      304.34     22.88 o 
   6  11   2        0.78        4.84      5.64 o 
   7  11   2        2.63        4.73      6.24 o 
   8  11   2        0.22        5.53      6.59 o 
  -9  12   2       20.30       18.97      9.81 o 
  -8  12   2       35.14       44.97     14.77 o 
  -7  12   2        0.60        1.24      6.20 o 
  -6  12   2        0.14        6.37      6.45 o 
  -5  12   2      480.39      561.29     27.16 o 
  -4  12   2       15.54       15.17      7.21 o 
  -3  12   2       18.07       19.41      4.73 o 
  -2  12   2      205.38      238.67     11.12 o 
  -1  12   2      454.76      470.06     15.03 o 
   0  12   2      101.68       98.34     10.56 o 
   1  12   2      258.10      219.44     36.07 o 
   2  12   2        0.06       -0.92      6.13 o 
   3  12   2        1.25        0.11      5.15 o 
   4  12   2      149.37      152.02     14.70 o 
   5  12   2      144.96      133.95     18.54 o 
   6  12   2       58.88       79.81     16.56 o 
   7  12   2        7.36        8.79      6.78 o 
   8  12   2       13.15        6.51      6.18 o 
  -9  13   2        0.90        3.90      7.28 o 
  -8  13   2        0.76        6.27      6.35 o 
  -7  13   2        0.86        3.53      9.25 o 
  -6  13   2       14.35       13.71      7.88 o 
  -5  13   2      139.15      134.14     17.87 o 
  -4  13   2        0.80        7.04      6.45 o 
  -3  13   2       34.47       25.79      7.79 o 
  -2  13   2       92.67       84.80      7.67 o 
  -1  13   2      238.47      229.80     12.34 o 
   0  13   2        0.21        0.80      2.17 o 
   1  13   2       19.39        6.36      3.32 o 
   2  13   2      213.63      222.23     18.56 o 
   3  13   2        7.47        9.58      6.40 o 
   4  13   2        9.28        6.56      5.03 o 
   5  13   2        6.15        9.93      7.69 o 
   6  13   2       52.85       48.09     12.93 o 
   7  13   2        4.53        3.02      7.04 o 
  -8  14   2        0.00        9.33      9.00 o 
  -7  14   2       24.78       42.88     32.28 o 
  -6  14   2        5.23       11.35      7.99 o 
  -5  14   2        0.01        2.64      7.16 o 
  -4  14   2       24.12       25.34      7.83 o 
  -3  14   2       22.19       18.28      6.98 o 
  -2  14   2       68.92       63.36     10.59 o 
  -1  14   2      380.88      393.78     15.70 o 
   0  14   2      171.85      169.17     15.19 o 
   1  14   2       94.70       60.81     25.77 o 
   2  14   2        1.13        3.02      5.24 o 
   3  14   2       53.85       53.51     10.47 o 
   4  14   2       31.67       34.25      7.93 o 
   5  14   2        4.22       12.60      7.47 o 
   6  14   2        0.09        0.44      7.29 o 
   7  14   2        0.01        2.88      9.89 o 
  -8  15   2       10.34        9.89      8.08 o 
  -7  15   2        0.16        5.12      8.74 o 
  -6  15   2       44.63       37.27      9.84 o 
  -5  15   2       41.49       40.76     11.10 o 
  -4  15   2      168.10      215.87     16.72 o 
  -3  15   2       93.36       98.32     11.86 o 
  -2  15   2       70.29       79.46      9.58 o 
  -1  15   2      117.66      102.99     16.89 o 
   0  15   2      694.56      739.45     31.60 o 
   1  15   2       27.75       12.31      6.51 o 
   2  15   2       66.89       70.46     11.08 o 
   3  15   2       81.53       76.23     11.38 o 
   4  15   2        0.06        8.31      5.60 o 
   5  15   2       34.39       30.35     10.45 o 
   6  15   2       50.09       56.29     15.29 o 
   7  15   2        0.66        6.35      7.48 o 
  -8  16   2        2.38        2.02      8.03 o 
  -7  16   2        1.79        8.19      7.13 o 
  -6  16   2        0.00        4.41      5.33 o 
  -5  16   2       32.55       42.83     12.79 o 
  -4  16   2        0.46        3.17      5.30 o 
  -3  16   2      139.64      154.29     13.78 o 
  -2  16   2       12.27       10.25      6.91 o 
  -1  16   2       42.61       28.97      9.15 o 
   0  16   2      293.45      255.01     47.11 o 
   1  16   2        0.01        3.83      6.26 o 
   2  16   2        2.58        6.89      6.39 o 
   3  16   2      158.27      163.57     17.72 o 
   4  16   2        7.71        9.29      8.62 o 
   5  16   2       25.34       26.51     10.52 o 
   6  16   2        0.08        2.42      5.02 o 
   7  16   2        5.38        5.80      8.86 o 
  -7  17   2       27.71       46.91     15.72 o 
  -6  17   2        8.78        7.05      7.50 o 
  -5  17   2        4.04        4.67      8.74 o 
  -4  17   2       36.38       43.12     10.73 o 
  -3  17   2       18.50       22.11      7.89 o 
  -2  17   2        7.79        8.41      5.29 o 
  -1  17   2      164.13      167.66     26.84 o 
   0  17   2      175.75       95.92     36.07 o 
   1  17   2        1.12        1.08      5.60 o 
   2  17   2       11.19       13.00      5.98 o 
   3  17   2       99.53      120.08     14.83 o 
   4  17   2        4.03       10.96      6.57 o 
   5  17   2        0.11        1.10      6.08 o 
   6  17   2        6.45        6.56      5.51 o 
  -7  18   2        0.20        8.79      7.13 o 
  -6  18   2        3.30        2.87      5.14 o 
  -5  18   2        1.40        8.85      8.32 o 
  -4  18   2        7.43        2.53      7.53 o 
  -3  18   2        0.10        1.31      6.15 o 
  -2  18   2       21.77       16.26      7.02 o 
  -1  18   2       35.69       32.61      7.38 o 
   0  18   2       21.61        6.27      3.78 o 
   1  18   2       72.72       80.42     12.63 o 
   2  18   2       10.06        4.78      5.35 o 
   3  18   2       38.99       38.48      9.62 o 
   4  18   2        3.02        3.01      6.08 o 
   5  18   2        0.00        8.94      6.74 o 
   6  18   2        3.21        1.55     12.03 o 
  -7  19   2        0.79        6.71      8.85 o 
  -6  19   2        9.49        6.69      7.88 o 
  -5  19   2        1.37        6.67      8.71 o 
  -4  19   2        0.08       -1.03      7.06 o 
  -3  19   2        0.01        1.50      6.00 o 
  -2  19   2       27.62       26.60      7.90 o 
  -1  19   2        0.39        5.97      5.59 o 
   0  19   2      244.69      295.19     18.09 o 
   1  19   2       36.25       31.30      8.34 o 
   2  19   2       20.95       22.55      8.75 o 
   3  19   2        0.01       -1.83      7.79 o 
   4  19   2        7.87        5.15      7.12 o 
   5  19   2        0.00        0.80      7.82 o 
  -6  20   2        0.39        4.48      6.84 o 
  -5  20   2       21.31       22.44      9.47 o 
  -4  20   2        5.71        8.64      8.37 o 
  -3  20   2      100.12      112.09     23.74 o 
  -2  20   2        1.35        6.79      6.86 o 
  -1  20   2       61.89       46.29     11.40 o 
   0  20   2       39.48       25.30      8.66 o 
   1  20   2        2.06        3.47      6.24 o 
   2  20   2        4.22        5.24      5.31 o 
   3  20   2       19.25       25.31     11.15 o 
   4  20   2        1.25        6.20      7.80 o 
   5  20   2        3.73        7.04     10.65 o 
  -5  21   2        0.10        3.75      8.08 o 
  -4  21   2       42.87       57.46     14.60 o 
  -3  21   2        4.77       13.11     10.28 o 
  -2  21   2        3.98        5.19      5.81 o 
  -1  21   2        0.07       -0.72      7.31 o 
   0  21   2        5.27        9.62      8.58 o 
   1  21   2        1.75        3.78      5.58 o 
   2  21   2        1.25        5.35      7.39 o 
   3  21   2        2.64        5.87      8.38 o 
   4  21   2        1.34       12.08     12.70 o 
  -5  22   2        0.89        2.82      8.06 o 
  -4  22   2        1.10        0.64      8.31 o 
  -3  22   2        8.49        4.34      7.28 o 
  -2  22   2        5.72       12.29      8.39 o 
  -1  22   2        6.62        8.78      8.08 o 
   0  22   2       22.01       26.43     11.19 o 
   1  22   2       33.50       34.01     15.02 o 
   2  22   2        4.36        3.67      6.55 o 
   3  22   2        3.57        3.45      7.47 o 
   4  22   2        3.39        3.93     12.64 o 
  -4  23   2        2.72        2.57     10.01 o 
  -3  23   2       23.21       22.15     11.68 o 
  -2  23   2        0.22        3.91     12.09 o 
  -1  23   2        2.52        3.13      7.47 o 
   0  23   2        0.10        1.90      7.29 o 
   1  23   2        0.19       12.79     13.78 o 
   2  23   2        0.79        4.73      7.18 o 
   3  23   2        0.00        6.14     12.44 o 
  -3  24   2       12.31       26.97     16.80 o 
  -2  24   2        2.61        5.04      9.33 o 
  -1  24   2        8.40       18.85     13.33 o 
   0  24   2        0.91        5.66      9.37 o 
   1  24   2       15.58       12.39     10.74 o 
 -10   1   3       10.47        4.13     14.68 o 
  -9   1   3       35.63       26.87     13.13 o 
  -8   1   3        6.90        3.64      8.25 o 
  -7   1   3        0.20        8.29      6.20 o 
  -6   1   3       48.58       58.10      6.84 o 
  -5   1   3      773.62      863.39     31.14 o 
  -4   1   3      228.69      252.99      8.88 o 
  -3   1   3      593.55      602.01     13.06 o 
  -2   1   3      252.16      254.53      7.73 o 
  -1   1   3       69.92       53.44      4.80 o 
   0   1   3     1371.49     1382.43     24.09 o 
   1   1   3      227.16      211.10      6.74 o 
   2   1   3      133.60      109.53      6.21 o 
   3   1   3      593.53      588.00     19.79 o 
   4   1   3        6.22       10.35      4.72 o 
   5   1   3       44.56       34.79      8.22 o 
   6   1   3      118.86      122.10     14.14 o 
   7   1   3       30.79       28.16      8.65 o 
   8   1   3        1.72        3.97      7.37 o 
 -10   2   3       13.90       12.23     11.02 o 
  -9   2   3        1.22       11.82     10.96 o 
  -8   2   3        1.86        6.61      7.44 o 
  -7   2   3      166.12      166.39     33.21 o 
  -6   2   3      106.68      125.40     10.93 o 
  -5   2   3      200.68      211.83     10.29 o 
  -4   2   3      109.56      128.63      7.38 o 
  -3   2   3      193.77      183.65      9.38 o 
  -2   2   3      208.38      222.05      7.39 o 
  -1   2   3      327.19      340.53      9.52 o 
   0   2   3      242.49      244.30      7.38 o 
   1   2   3      233.22      217.20     15.39 o 
   2   2   3      609.19      567.76     14.98 o 
   3   2   3      284.14      295.87     13.79 o 
   4   2   3     1440.41     1464.42     32.99 o 
   5   2   3       55.71       47.49      9.28 o 
   6   2   3        0.02        4.72      4.89 o 
   7   2   3       44.31       23.90      9.37 o 
   8   2   3        1.87        3.20      7.36 o 
 -10   3   3        1.98        1.78      8.91 o 
  -9   3   3       59.94       62.74     21.58 o 
  -8   3   3       75.28       80.76     11.96 o 
  -7   3   3      302.64      352.96     17.75 o 
  -6   3   3      326.05      370.63     18.23 o 
  -5   3   3        7.69       22.01      6.36 o 
  -4   3   3     1759.45     2002.40     40.52 o 
  -3   3   3      120.70      143.83     12.36 o 
  -2   3   3       66.26       79.12      6.94 o 
  -1   3   3      132.69      121.51      6.43 o 
   0   3   3      786.93      718.43     13.13 o 
   1   3   3     3401.09     3517.38     72.61 o 
   2   3   3       26.13       28.46      6.30 o 
   3   3   3     1465.51     1519.00     42.82 o 
   4   3   3      165.18      163.84     10.48 o 
   5   3   3       25.35       25.45      5.72 o 
   6   3   3       90.83       88.70     13.40 o 
   7   3   3       18.11       16.01      7.22 o 
   8   3   3        0.59        1.31      8.94 o 
 -10   4   3       18.32       21.57     20.14 o 
  -9   4   3       21.42       18.44      9.57 o 
  -8   4   3        8.12       10.26      5.28 o 
  -7   4   3       75.09       48.34     18.55 o 
  -6   4   3       87.56       98.33     14.17 o 
  -5   4   3       74.87       73.57      9.10 o 
  -4   4   3     1264.92     1433.55     47.60 o 
  -3   4   3      260.76      252.26     13.26 o 
  -2   4   3     2274.56     2396.23     32.14 o 
  -1   4   3      169.87      169.43      8.28 o 
   0   4   3      635.27      645.30     15.77 o 
   1   4   3     1419.76     1392.79     32.01 o 
   2   4   3       11.72       14.48      5.23 o 
   3   4   3      167.78      161.15     13.89 o 
   4   4   3      143.54      135.86      8.93 o 
   5   4   3      103.74       94.73     11.48 o 
   6   4   3       53.00       58.10     12.77 o 
   7   4   3       73.58       44.50     15.55 o 
   8   4   3       20.43       29.93     12.40 o 
 -10   5   3       12.52        5.03      9.35 o 
  -9   5   3        4.37       10.70      7.54 o 
  -8   5   3       13.67        9.76      5.20 o 
  -7   5   3      145.58      136.58     16.84 o 
  -6   5   3       29.26       43.07     10.96 o 
  -5   5   3        2.14        3.87      3.09 o 
  -4   5   3       98.34      100.38     20.05 o 
  -3   5   3      159.60      183.33     10.65 o 
  -2   5   3      361.87      404.28     16.36 o 
  -1   5   3        0.11        0.38      2.58 o 
   0   5   3      369.03      368.05     10.44 o 
   1   5   3     1043.35     1108.56     27.70 o 
   2   5   3      104.91      128.45     10.38 o 
   3   5   3       59.89       67.83      9.23 o 
   4   5   3      272.01      258.19     15.73 o 
   5   5   3       15.92        8.44      5.16 o 
   6   5   3        2.04        4.77      5.19 o 
   7   5   3        0.11       -3.47      5.66 o 
   8   5   3        0.20        5.46      9.02 o 
 -10   6   3       10.42        2.61     11.83 o 
  -9   6   3        7.24       15.37     10.21 o 
  -8   6   3       29.57       26.65     13.00 o 
  -7   6   3        1.06        0.83      4.28 o 
  -6   6   3       84.87       37.08     25.90 o 
  -5   6   3        4.18        3.27      3.14 o 
  -4   6   3     1372.63     1476.61     51.81 o 
  -3   6   3       54.89       50.20      7.85 o 
  -2   6   3     2148.42     2278.88     38.28 o 
  -1   6   3       70.17       63.01      6.70 o 
   0   6   3       77.90       91.26      7.56 o 
   1   6   3      760.20      783.82     20.18 o 
   2   6   3        1.73        8.28      4.82 o 
   3   6   3        3.00        7.43      6.82 o 
   4   6   3        2.22       11.22      8.12 o 
   5   6   3       29.24       25.33      7.42 o 
   6   6   3       23.84       35.19      9.46 o 
   7   6   3       26.04       20.85      8.98 o 
   8   6   3       40.95       37.84     15.88 o 
 -10   7   3        0.64        4.67      8.33 o 
  -9   7   3       26.37       36.67     12.41 o 
  -8   7   3        1.46        5.77      8.16 o 
  -7   7   3        1.91        3.54      4.62 o 
  -6   7   3       40.86       13.72     13.27 o 
  -5   7   3       19.68       14.19      5.45 o 
  -4   7   3       12.22       21.76      5.79 o 
  -3   7   3        1.88        5.29      2.92 o 
  -2   7   3     2037.21     2285.67     38.90 o 
  -1   7   3      456.23      464.95     13.41 o 
   0   7   3        0.59        3.71      3.22 o 
   1   7   3       72.18       53.81      4.87 o 
   2   7   3       33.97       44.70      7.51 o 
   3   7   3      194.68      198.53     13.09 o 
   4   7   3      209.78      226.78     19.72 o 
   5   7   3      138.52      132.79     13.32 o 
   6   7   3       17.61       10.13      4.90 o 
   7   7   3       13.02        8.29      7.40 o 
   8   7   3        5.31        3.26      8.74 o 
 -10   8   3        7.65        5.86      7.17 o 
  -9   8   3        0.10        5.37      6.01 o 
  -8   8   3       56.69       67.99     13.58 o 
  -7   8   3       28.14       25.55     17.61 o 
  -6   8   3      136.84      165.82     19.99 o 
  -5   8   3     1345.14     1472.28    104.70 o 
  -4   8   3        7.60        7.32      3.60 o 
  -3   8   3       39.59       33.21      4.26 o 
  -2   8   3      177.95      189.13     11.50 o 
  -1   8   3     1215.17     1229.35     25.95 o 
   0   8   3      484.36      483.35     15.24 o 
   1   8   3      162.82      169.91     21.15 o 
   2   8   3      281.94      266.46     12.98 o 
   3   8   3      138.36      148.30     11.52 o 
   4   8   3      157.99      168.17     16.38 o 
   5   8   3      196.79      217.74     17.35 o 
   6   8   3        4.99        6.80      7.33 o 
   7   8   3        9.19       10.22      4.55 o 
   8   8   3       18.87       12.40     11.36 o 
  -9   9   3        5.79       10.86      7.04 o 
  -8   9   3        1.31        2.91      8.18 o 
  -7   9   3        1.59        2.06      5.77 o 
  -6   9   3       42.81       18.23     17.53 o 
  -5   9   3       36.27       17.76     10.76 o 
  -4   9   3       13.23        9.22      4.06 o 
  -3   9   3      364.57      412.30     16.35 o 
  -2   9   3     1299.97     1426.94     39.31 o 
  -1   9   3       78.53       81.98      8.01 o 
   0   9   3      663.62      677.50     22.32 o 
   1   9   3        9.54        7.50      3.21 o 
   2   9   3       75.64       77.75      6.26 o 
   3   9   3        0.65        3.10      4.41 o 
   4   9   3       27.46       30.07      8.76 o 
   5   9   3        5.09       10.42      9.59 o 
   6   9   3       23.14       17.50     10.90 o 
   7   9   3       18.28       13.49      8.93 o 
   8   9   3        1.73        5.91     10.83 o 
  -9  10   3        3.48        3.53      6.79 o 
  -8  10   3       12.68       15.98      8.67 o 
  -7  10   3        6.40        6.80      7.49 o 
  -6  10   3        5.51        6.81      7.54 o 
  -5  10   3        4.56        2.92      2.55 o 
  -4  10   3        0.34        5.88      4.41 o 
  -3  10   3       13.30       13.98      5.09 o 
  -2  10   3        0.05        1.04      4.61 o 
  -1  10   3        3.35        5.54      3.75 o 
   0  10   3       13.19        9.69      3.08 o 
   1  10   3      149.28      153.93      9.51 o 
   2  10   3       27.49       18.93      5.33 o 
   3  10   3        3.71        6.27      4.20 o 
   4  10   3        0.46        4.11      8.17 o 
   5  10   3        1.50        3.07      7.26 o 
   6  10   3        0.13        6.15      7.30 o 
   7  10   3        1.93        7.85      7.59 o 
   8  10   3        6.78        5.98     15.31 o 
  -9  11   3        2.70        4.76      5.43 o 
  -8  11   3        0.39        4.57      8.70 o 
  -7  11   3        4.39        6.63      6.92 o 
  -6  11   3       27.14       33.40      9.99 o 
  -5  11   3       31.53       28.51      9.93 o 
  -4  11   3       61.47       71.98      9.95 o 
  -3  11   3      151.35      161.42      9.73 o 
  -2  11   3      642.22      691.75     18.84 o 
  -1  11   3      424.53      462.51     15.79 o 
   0  11   3      165.29      180.05     10.49 o 
   1  11   3       24.35       18.01      5.38 o 
   2  11   3       76.07       70.57      7.08 o 
   3  11   3       20.21       15.51      8.27 o 
   4  11   3        7.21       13.22     10.07 o 
   5  11   3        0.92        5.62      7.48 o 
   6  11   3        0.43       -1.10      7.88 o 
   7  11   3       22.68       20.03     10.25 o 
  -9  12   3       17.88       19.76     10.46 o 
  -8  12   3        2.14       -1.85      8.53 o 
  -7  12   3       15.67       13.78      8.65 o 
  -6  12   3       27.97       21.14      9.29 o 
  -5  12   3      197.54      236.60     21.05 o 
  -4  12   3      198.67      195.41     14.02 o 
  -3  12   3       31.88       26.14      6.56 o 
  -2  12   3      372.92      388.10     17.03 o 
  -1  12   3        7.75        4.11      5.61 o 
   0  12   3       63.22       56.95      8.42 o 
   1  12   3      322.99       13.27    156.29 o 
   2  12   3      253.71      271.30     15.45 o 
   3  12   3        5.12        5.06      5.99 o 
   4  12   3       70.85       62.12     14.40 o 
   5  12   3        0.04        7.51      8.48 o 
   6  12   3       51.28       43.07     12.48 o 
   7  12   3        3.54        3.85      7.59 o 
  -9  13   3       27.03       20.94     11.90 o 
  -8  13   3       31.42       45.73     13.90 o 
  -7  13   3       90.26      131.57     21.14 o 
  -6  13   3      117.29      167.99     19.77 o 
  -5  13   3        3.42        0.09      7.95 o 
  -4  13   3      192.86      237.44     21.10 o 
  -3  13   3        0.68        1.98      3.33 o 
  -2  13   3        6.65       -0.60      4.50 o 
  -1  13   3        0.73        3.89      4.20 o 
   0  13   3       68.17       36.87     14.99 o 
   1  13   3      659.66       64.80    349.47 o 
   2  13   3       13.21        9.97      6.16 o 
   3  13   3      377.57      418.31     29.14 o 
   4  13   3       10.29       12.82      7.67 o 
   5  13   3        7.42       12.56      8.60 o 
   6  13   3        6.09       11.98      8.71 o 
   7  13   3        1.00        5.89      6.12 o 
  -8  14   3       23.37       28.61     12.12 o 
  -7  14   3        1.15        4.83      7.77 o 
  -6  14   3        8.99        9.05      7.92 o 
  -5  14   3       12.80       10.19      6.74 o 
  -4  14   3        0.01        1.30      6.00 o 
  -3  14   3       13.34       16.51      5.60 o 
  -2  14   3        9.27       10.47      5.02 o 
  -1  14   3      431.97      506.98     26.85 o 
   0  14   3       12.38       10.04      5.05 o 
   1  14   3       86.83       50.75     15.62 o 
   2  14   3       58.45       57.82     10.19 o 
   3  14   3       20.83       13.54      9.81 o 
   4  14   3       20.32       12.74      8.20 o 
   5  14   3        2.17        7.59      7.02 o 
   6  14   3        4.64        3.67      4.19 o 
   7  14   3        2.51        7.36      5.63 o 
  -8  15   3        3.23        9.97      6.26 o 
  -7  15   3        8.80       11.70      8.53 o 
  -6  15   3        1.66        2.74      6.52 o 
  -5  15   3        1.25        1.04      7.34 o 
  -4  15   3        0.08        5.61      6.54 o 
  -3  15   3        8.15        5.51      4.89 o 
  -2  15   3        1.07        2.25      4.41 o 
  -1  15   3       44.05       25.06      7.86 o 
   0  15   3       10.53        8.99      4.64 o 
   1  15   3        1.78        2.08      3.03 o 
   2  15   3        6.53       12.50      5.96 o 
   3  15   3       45.26       39.89     10.23 o 
   4  15   3        3.37        3.74      7.89 o 
   5  15   3        8.16       10.27      7.39 o 
   6  15   3        5.33       25.67     20.72 o 
  -8  16   3        2.92        6.72      6.31 o 
  -7  16   3        0.20        4.99      8.76 o 
  -6  16   3       13.55       13.41      8.86 o 
  -5  16   3       38.25       37.93     12.44 o 
  -4  16   3       34.56       24.83     10.01 o 
  -3  16   3        2.88        3.26      5.20 o 
  -2  16   3        4.47        4.65      4.87 o 
  -1  16   3      244.59       21.37    149.78 o 
   0  16   3       18.82       12.60      4.15 o 
   1  16   3      117.13      140.74     13.93 o 
   2  16   3        0.22        8.04      6.67 o 
   3  16   3        5.25        7.02      7.16 o 
   4  16   3        2.29        3.13      5.56 o 
   5  16   3       13.60       18.17      9.45 o 
   6  16   3        0.76        5.54      4.63 o 
  -7  17   3        2.73        2.88      6.87 o 
  -6  17   3        6.31        9.44      8.92 o 
  -5  17   3       22.33       11.96      6.63 o 
  -4  17   3        1.41       -1.47      7.34 o 
  -3  17   3       37.47       45.43      9.97 o 
  -2  17   3        2.75        3.05      5.61 o 
  -1  17   3       19.29       15.13      5.44 o 
   0  17   3        5.90        6.62      2.95 o 
   1  17   3       43.70       39.20      9.31 o 
   2  17   3        0.39        4.65      6.81 o 
   3  17   3        3.19        6.20      9.49 o 
   4  17   3        4.38       11.32      6.59 o 
   5  17   3        1.10        3.60      6.86 o 
   6  17   3        0.31        5.11      7.65 o 
  -7  18   3       15.50       15.85      9.52 o 
  -6  18   3        1.19        4.25      6.18 o 
  -5  18   3       43.96       69.28     17.14 o 
  -4  18   3        2.63        0.79      7.49 o 
  -3  18   3       27.37       24.79      9.87 o 
  -2  18   3        8.12        8.43      6.41 o 
  -1  18   3        0.01       -0.51      4.62 o 
   0  18   3       10.31        7.50      5.52 o 
   1  18   3        3.06        6.72      6.12 o 
   2  18   3       39.97       37.43     12.05 o 
   3  18   3        2.18       10.46      9.00 o 
   4  18   3       92.92      100.08     23.46 o 
   5  18   3        7.09        4.70      5.72 o 
  -6  19   3        1.75        6.23      7.90 o 
  -5  19   3        1.13        6.20      8.56 o 
  -4  19   3       41.76       29.65     10.89 o 
  -3  19   3       25.92       27.50      9.55 o 
  -2  19   3       31.09       23.12      6.42 o 
  -1  19   3        3.60        6.94      5.24 o 
   0  19   3        0.23       -0.61      5.39 o 
   1  19   3       11.22        3.44      6.13 o 
   2  19   3        2.87        7.02      8.13 o 
   3  19   3        1.96        3.49      6.94 o 
   4  19   3        3.19       16.32      8.52 o 
   5  19   3        0.40        1.30      8.46 o 
  -6  20   3        0.05        4.04      8.22 o 
  -5  20   3        0.35        3.19      6.15 o 
  -4  20   3        0.01        8.26      8.38 o 
  -3  20   3        0.40       -1.04      7.12 o 
  -2  20   3        0.02        5.64      4.50 o 
  -1  20   3        6.59        7.00      8.81 o 
   0  20   3        7.54       11.85      7.22 o 
   1  20   3        4.40        6.64      7.51 o 
   2  20   3        5.14        4.27      6.63 o 
   3  20   3       11.85       11.21      9.14 o 
   4  20   3       11.32       12.03      8.42 o 
  -5  21   3        2.20        2.78      6.50 o 
  -4  21   3        4.58        5.56      8.00 o 
  -3  21   3       35.12       17.40     14.95 o 
  -2  21   3        5.68        3.37      9.07 o 
  -1  21   3       32.87       53.60     13.81 o 
   0  21   3       42.34       46.71     13.51 o 
   1  21   3       35.72       30.85     10.41 o 
   2  21   3        0.03        6.00      6.50 o 
   3  21   3        0.66       -0.89      5.95 o 
  -4  22   3       21.35       18.10      9.35 o 
  -3  22   3        1.12        5.88     11.13 o 
  -2  22   3       30.53       40.39     19.60 o 
  -1  22   3        0.00        0.66      7.05 o 
   0  22   3       11.48        2.60     11.78 o 
   1  22   3        0.03        7.11     11.64 o 
   2  22   3        1.37        0.59      7.60 o 
   3  22   3        0.02        3.73      6.09 o 
  -3  23   3        0.01        2.00      9.23 o 
  -2  23   3       18.43       25.23     11.55 o 
  -1  23   3        2.44       15.31     12.65 o 
   0  23   3        0.75        5.22      9.71 o 
   1  23   3        1.20        5.76      6.69 o 
   2  23   3        3.20        7.00      5.85 o 
  -2  24   3        6.08        7.97     18.64 o 
  -1  24   3        0.00        4.81     12.52 o 
   0  24   3        0.51        0.63     17.29 o 
 -10   0   4       26.02       19.64     30.17 o 
  -9   0   4        7.61        5.87     10.06 o 
  -8   0   4      123.55        0.42     17.95 o 
  -7   0   4      229.53      264.71     38.56 o 
  -6   0   4       10.95       10.66      6.76 o 
  -5   0   4      124.42      145.99     12.18 o 
  -4   0   4       32.22       46.44      7.11 o 
  -3   0   4      402.90      405.04     18.24 o 
  -2   0   4      266.36      317.57     18.11 o 
  -1   0   4     1960.93     2173.19     53.08 o 
   0   0   4     1753.96     1754.33     42.91 o 
   1   0   4      450.67      489.88     18.43 o 
   2   0   4      782.79      798.46     33.30 o 
   3   0   4      139.56      111.01     17.08 o 
   4   0   4       26.12       38.03     10.67 o 
   5   0   4       24.12       11.01     12.97 o 
   6   0   4        0.15        4.11     12.37 o 
   7   0   4        0.42       -0.37     10.58 o 
   8   0   4       11.82        6.35     11.36 o 
 -10   1   4        0.38       10.35      8.63 o 
  -9   1   4        0.33        2.87      6.69 o 
  -8   1   4        1.06        7.67      7.41 o 
  -7   1   4       22.29        6.32      8.88 o 
  -6   1   4      148.64      171.86     16.22 o 
  -5   1   4       80.49      111.47      7.52 o 
  -4   1   4       20.02       17.82      4.30 o 
  -3   1   4      415.43      436.17     13.56 o 
  -2   1   4        0.74        3.95      2.05 o 
  -1   1   4       47.81       55.25      6.20 o 
   0   1   4      810.78      837.81     19.47 o 
   1   1   4        2.05        5.62      3.39 o 
   2   1   4        7.75       10.17      2.69 o 
   3   1   4       64.38       57.92      9.19 o 
   4   1   4      139.53      154.14     15.69 o 
   5   1   4       24.52       21.50      7.47 o 
   6   1   4        1.88       13.63     10.08 o 
   7   1   4        9.20       12.93      9.34 o 
   8   1   4        0.80        5.89      9.44 o 
 -10   2   4        5.67       12.86     10.25 o 
  -9   2   4        0.00        4.49      8.46 o 
  -8   2   4        3.77       12.92      7.53 o 
  -7   2   4        0.03        3.19      5.17 o 
  -6   2   4      138.54      184.22     17.31 o 
  -5   2   4       97.62      106.33     11.86 o 
  -4   2   4      513.07      511.33     21.05 o 
  -3   2   4       33.81       43.32      7.03 o 
  -2   2   4      147.53      121.11      8.88 o 
  -1   2   4      935.56      944.32     19.97 o 
   0   2   4      112.53      112.02      6.67 o 
   1   2   4       16.57       17.71      2.54 o 
   2   2   4        6.78        7.97      6.22 o 
   3   2   4      112.44      121.33     10.59 o 
   4   2   4       16.82       16.05      7.87 o 
   5   2   4       98.97       88.66     12.50 o 
   6   2   4        2.36       13.58      9.35 o 
   7   2   4        0.36        4.97      8.23 o 
   8   2   4       32.08       14.63     11.03 o 
 -10   3   4        2.88       10.80     11.36 o 
  -9   3   4       11.87        6.20      6.33 o 
  -8   3   4        6.02        2.70      5.56 o 
  -7   3   4       26.19       15.35      8.82 o 
  -6   3   4      344.34      394.31     24.10 o 
  -5   3   4       27.90       33.86      6.89 o 
  -4   3   4       15.86       25.22      6.46 o 
  -3   3   4      130.90      120.04     15.11 o 
  -2   3   4        5.89        4.84      3.09 o 
  -1   3   4      532.91      559.98     14.78 o 
   0   3   4      640.91      623.83     18.91 o 
   1   3   4       17.47       21.16      6.40 o 
   2   3   4       17.11       27.28      7.54 o 
   3   3   4        0.57        7.27      6.62 o 
   4   3   4       71.89       66.84     10.66 o 
   5   3   4       69.28       55.43     12.53 o 
   6   3   4        7.00       12.94     10.63 o 
   7   3   4       17.84       12.42      8.20 o 
   8   3   4        0.22        6.96     10.56 o 
 -10   4   4        0.82        2.03      9.07 o 
  -9   4   4        3.60        5.03      5.50 o 
  -8   4   4        6.31        2.98      6.39 o 
  -7   4   4       17.16       10.52      5.36 o 
  -6   4   4      387.69      422.56     52.14 o 
  -5   4   4      239.54      311.21     17.24 o 
  -4   4   4      558.78      580.37     48.19 o 
  -3   4   4       37.89       46.11      5.11 o 
  -2   4   4      127.98      122.26      8.12 o 
  -1   4   4     1662.67     1780.17     32.20 o 
   0   4   4     1559.72     1728.50     33.49 o 
   1   4   4       27.32       25.65      5.97 o 
   2   4   4       79.06      101.27     10.57 o 
   3   4   4      215.30      238.79     15.90 o 
   4   4   4       29.99       28.10      7.38 o 
   5   4   4      370.93      407.51     21.68 o 
   6   4   4        6.20        6.27      5.64 o 
   7   4   4        0.44       -2.53      9.37 o 
   8   4   4       13.27       12.98     10.87 o 
 -10   5   4        1.64        5.88     11.34 o 
  -9   5   4       67.27       43.04     33.28 o 
  -8   5   4       15.25       12.19      7.16 o 
  -7   5   4        0.51        1.82      4.73 o 
  -6   5   4      473.69      630.49     39.34 o 
  -5   5   4        1.69        6.86      4.95 o 
  -4   5   4      114.90      146.37     20.18 o 
  -3   5   4      171.58      184.89      9.52 o 
  -2   5   4      933.97     1026.22     30.83 o 
  -1   5   4     3014.27     3412.53     76.85 o 
   0   5   4     1704.28     1801.09     46.65 o 
   1   5   4      445.15      421.04     18.38 o 
   2   5   4        2.18        5.80      6.23 o 
   3   5   4      266.37      290.08     16.65 o 
   4   5   4      162.76      162.90     16.18 o 
   5   5   4      216.36      228.01     21.21 o 
   6   5   4        3.72        5.42      4.15 o 
   7   5   4       10.21        9.89     11.30 o 
   8   5   4       19.37       31.03     13.08 o 
 -10   6   4        4.37        7.94     10.31 o 
  -9   6   4        0.00        3.05      9.10 o 
  -8   6   4       14.29        7.78      7.55 o 
  -7   6   4       18.26       20.96      6.71 o 
  -6   6   4       56.23       27.14     17.21 o 
  -5   6   4       32.76       21.48      7.95 o 
  -4   6   4      180.88      220.03     20.01 o 
  -3   6   4       25.64       33.51      4.35 o 
  -2   6   4      432.04      449.40     19.08 o 
  -1   6   4       98.33      110.93      8.97 o 
   0   6   4      272.23      305.80     15.65 o 
   1   6   4       28.57       30.49      7.65 o 
   2   6   4       60.53       48.93      9.70 o 
   3   6   4        0.60        0.66      6.08 o 
   4   6   4        7.55        3.83      7.01 o 
   5   6   4       19.80       15.55      7.29 o 
   6   6   4       30.82       19.99      8.04 o 
   7   6   4        4.87       10.06     11.50 o 
 -10   7   4        0.80        4.81      6.84 o 
  -9   7   4       18.91       14.70     12.96 o 
  -8   7   4        5.94        9.89      6.07 o 
  -7   7   4       18.40        9.64      4.73 o 
  -6   7   4       27.61       15.53      9.08 o 
  -5   7   4      106.31       40.88     41.12 o 
  -4   7   4       33.03       44.62     10.85 o 
  -3   7   4       23.94       25.92      3.39 o 
  -2   7   4       82.90       90.31     10.65 o 
  -1   7   4       20.50       17.07      4.04 o 
   0   7   4      805.88      847.82     27.29 o 
   1   7   4       41.22       36.59      7.90 o 
   2   7   4        0.90        2.90      5.76 o 
   3   7   4       82.23       92.52     11.01 o 
   4   7   4      263.74      290.47     16.79 o 
   5   7   4        3.39        2.39      6.16 o 
   6   7   4        5.62        7.23      6.39 o 
   7   7   4       12.81        9.83     10.20 o 
  -9   8   4        8.98        8.68     12.98 o 
  -8   8   4        0.32        1.75      6.57 o 
  -7   8   4       59.12       31.37     20.19 o 
  -6   8   4       23.54       11.79      5.22 o 
  -5   8   4       26.92       27.69      9.99 o 
  -4   8   4       85.21       97.04     15.18 o 
  -3   8   4        0.74        3.61      2.61 o 
  -2   8   4       24.04       32.98      5.58 o 
  -1   8   4        6.55        6.60      3.09 o 
   0   8   4       64.77       63.00      8.11 o 
   1   8   4       17.59       12.08      6.53 o 
   2   8   4        6.62        7.14      6.44 o 
   3   8   4       18.96       22.94      7.63 o 
   4   8   4        5.95        3.88      6.06 o 
   5   8   4        7.09       15.31      7.50 o 
   6   8   4        6.12        5.23      6.08 o 
   7   8   4        1.01        3.21     11.13 o 
  -9   9   4        3.80        6.56     13.71 o 
  -8   9   4       13.24       14.35      8.30 o 
  -7   9   4       16.76       16.88      8.70 o 
  -6   9   4        8.24        7.41      4.15 o 
  -5   9   4      162.50       87.21     54.66 o 
  -4   9   4        0.57        1.94      3.91 o 
  -3   9   4      263.80      289.23     12.13 o 
  -2   9   4       15.72       18.32      5.03 o 
  -1   9   4      277.58      300.74     13.76 o 
   0   9   4       26.71       24.75      6.01 o 
   1   9   4        0.19        0.07      4.99 o 
   2   9   4       21.28       15.67      7.36 o 
   3   9   4       11.42        6.24      5.67 o 
   4   9   4      102.51      104.58     12.75 o 
   5   9   4        4.12        7.86      8.37 o 
   6   9   4        3.41        8.98      6.95 o 
   7   9   4       13.91        9.64     11.59 o 
  -9  10   4       10.98        7.74     10.23 o 
  -8  10   4       45.54       51.89     13.88 o 
  -7  10   4       10.13       17.55     11.81 o 
  -6  10   4       12.40        3.91      2.29 o 
  -5  10   4       20.51       10.70      7.27 o 
  -4  10   4        0.60       10.58      9.02 o 
  -3  10   4        4.03        5.62      4.06 o 
  -2  10   4       46.64       55.69      8.07 o 
  -1  10   4      127.16      136.66     13.19 o 
   0  10   4      115.87       70.72     24.76 o 
   1  10   4       58.36       57.04     10.81 o 
   2  10   4      482.94      539.71     24.26 o 
   3  10   4       13.72        8.33      5.63 o 
   4  10   4       37.75       36.83     11.40 o 
   5  10   4       29.24       28.44     10.57 o 
   6  10   4        1.66        6.56      7.43 o 
   7  10   4        0.41        7.35     10.55 o 
  -9  11   4        5.79        3.56      9.17 o 
  -8  11   4        0.02       10.30     12.27 o 
  -7  11   4        1.16        1.42      5.66 o 
  -6  11   4      115.24      108.31     29.44 o 
  -5  11   4       61.85       42.79     16.64 o 
  -4  11   4       14.97       15.16      5.37 o 
  -3  11   4       79.97       95.64     10.54 o 
  -2  11   4       67.48       50.74      9.63 o 
  -1  11   4      525.08      562.57     20.83 o 
   0  11   4       55.41       33.16     11.17 o 
   1  11   4       18.37        8.64      3.74 o 
   2  11   4        2.94        0.25      5.06 o 
   3  11   4       15.54        8.44      5.82 o 
   4  11   4        4.99        5.55      8.31 o 
   5  11   4       50.97       41.51     11.18 o 
   6  11   4       12.61        8.04      8.67 o 
   7  11   4        0.24        5.63     10.27 o 
  -9  12   4        3.69        7.46     11.51 o 
  -8  12   4        0.50        5.02      8.45 o 
  -7  12   4        5.83        4.20      6.77 o 
  -6  12   4       82.25       56.48     25.06 o 
  -5  12   4       52.19       52.84      9.48 o 
  -4  12   4      128.23      111.83     29.77 o 
  -3  12   4       13.11        9.39      3.81 o 
  -2  12   4       19.02       16.00      4.73 o 
  -1  12   4      658.30      739.20     31.55 o 
   0  12   4       53.86       25.10     14.61 o 
   1  12   4       34.13       18.51     12.19 o 
   2  12   4        0.04        0.16      4.11 o 
   3  12   4       95.85       86.71     15.44 o 
   4  12   4        0.14        4.66      8.52 o 
   5  12   4      160.89      204.45     21.85 o 
   6  12   4        0.56        8.15      9.82 o 
  -8  13   4       22.39       25.59     11.63 o 
  -7  13   4        0.05        6.16      8.44 o 
  -6  13   4        8.79       16.68     12.58 o 
  -5  13   4      129.39      120.97     29.90 o 
  -4  13   4        1.18        4.45      4.35 o 
  -3  13   4       52.39       41.60     11.26 o 
  -2  13   4       22.31       27.20      6.01 o 
  -1  13   4      132.75      102.36     27.38 o 
   0  13   4       37.78       25.08      6.75 o 
   1  13   4        6.85        3.14      3.21 o 
   2  13   4        0.33        2.35      5.78 o 
   3  13   4        0.19        1.20      6.71 o 
   4  13   4        2.74        3.48      7.94 o 
   5  13   4       51.34       38.68     13.25 o 
   6  13   4       48.56       42.94     15.84 o 
  -8  14   4        1.71        1.82      6.37 o 
  -7  14   4        1.36        2.65      6.63 o 
  -6  14   4      123.32      148.80     22.64 o 
  -5  14   4       45.15       44.10     13.87 o 
  -4  14   4      139.00      145.48     19.65 o 
  -3  14   4        2.48        2.33      3.41 o 
  -2  14   4       21.43       23.62      5.80 o 
  -1  14   4       57.09       26.38     15.40 o 
   0  14   4      120.74       81.21     25.74 o 
   1  14   4        2.76        4.01      4.27 o 
   2  14   4       94.04      107.44     18.02 o 
   3  14   4       85.08       83.16     18.10 o 
   4  14   4        0.02        9.05      8.18 o 
   5  14   4       38.09       30.27     11.57 o 
   6  14   4        0.10        5.37      8.93 o 
  -8  15   4        2.09        4.73      7.17 o 
  -7  15   4       12.47       14.16      9.34 o 
  -6  15   4       22.82        9.92      6.78 o 
  -5  15   4        7.40        9.43      8.32 o 
  -4  15   4        0.81        1.07      6.51 o 
  -3  15   4        2.38        2.26      4.43 o 
  -2  15   4       40.20       30.87      6.68 o 
  -1  15   4        0.64        2.76      3.67 o 
   0  15   4        6.56        5.01      3.40 o 
   1  15   4       48.01       26.16     17.71 o 
   2  15   4        2.40        0.18      7.94 o 
   3  15   4       64.19       68.08     14.52 o 
   4  15   4        0.21        5.19      7.39 o 
   5  15   4        0.00        4.76      8.14 o 
   6  15   4       12.53        9.91      8.74 o 
  -7  16   4        8.06       14.74      9.14 o 
  -6  16   4        0.10        0.41      7.90 o 
  -5  16   4       24.23       25.76     11.47 o 
  -4  16   4        1.78        7.01      6.30 o 
  -3  16   4        0.12        5.19      4.78 o 
  -2  16   4       28.91       30.63      6.50 o 
  -1  16   4       51.95       31.54     11.01 o 
   0  16   4       58.38       23.83     11.79 o 
   1  16   4       14.74       15.10      9.36 o 
   2  16   4        5.11        3.58      8.18 o 
   3  16   4       25.29       23.80     12.19 o 
   4  16   4        0.23       -1.17      4.92 o 
   5  16   4        0.07        8.91      9.43 o 
  -7  17   4        1.17        6.21      8.20 o 
  -6  17   4        0.19        2.49      7.72 o 
  -5  17   4       35.79       33.83     10.89 o 
  -4  17   4        3.02        5.35      5.75 o 
  -3  17   4       54.83       31.33     13.86 o 
  -2  17   4       42.13       29.72     11.21 o 
  -1  17   4       13.99        9.97      5.24 o 
   0  17   4       66.71       30.70     16.39 o 
   1  17   4       20.36       14.63      8.19 o 
   2  17   4        0.62        5.37      7.62 o 
   3  17   4        2.08        5.23      8.22 o 
   4  17   4       12.67       19.61     10.51 o 
   5  17   4        7.82       12.36     10.41 o 
  -7  18   4        7.05       10.64      7.93 o 
  -6  18   4        5.48        8.28      6.93 o 
  -5  18   4        0.53        2.15      5.46 o 
  -4  18   4        6.49        6.03      7.55 o 
  -3  18   4        1.39        2.53      6.41 o 
  -2  18   4        2.19        3.37      4.69 o 
  -1  18   4        1.30       -1.08      4.18 o 
   0  18   4        0.16        9.61      6.41 o 
   1  18   4        0.00        1.25      7.75 o 
   2  18   4        1.35        2.71      7.28 o 
   3  18   4        4.54        3.24      8.42 o 
   4  18   4        0.50        2.91      7.66 o 
  -6  19   4        6.05        2.97      5.77 o 
  -5  19   4       20.63       18.06      9.07 o 
  -4  19   4        1.28       -2.45      7.12 o 
  -3  19   4       24.90       19.09      7.16 o 
  -2  19   4        0.53        2.69      6.51 o 
  -1  19   4        0.01        0.85      4.66 o 
   0  19   4        0.96        2.82      6.05 o 
   1  19   4        3.15        5.90      7.90 o 
   2  19   4        1.65        3.72      6.85 o 
   3  19   4        6.60        7.72      6.59 o 
   4  19   4        1.00        4.97      6.83 o 
  -5  20   4        0.92        3.98      5.99 o 
  -4  20   4        5.34        7.65      6.50 o 
  -3  20   4        0.00        4.65      5.81 o 
  -2  20   4        8.60        4.39      7.61 o 
  -1  20   4        1.66        6.14      7.33 o 
   0  20   4       65.81       71.00     17.12 o 
   1  20   4       15.59       10.69      8.99 o 
   2  20   4        9.88       10.99      8.75 o 
   3  20   4        0.29        4.17      6.41 o 
  -5  21   4        1.30        2.50      4.26 o 
  -4  21   4       13.63       11.56      5.57 o 
  -3  21   4        6.28        4.69      3.90 o 
  -2  21   4        6.68       12.06     15.07 o 
  -1  21   4       41.84       46.58     19.21 o 
   0  21   4       10.95        5.86      9.58 o 
   1  21   4        4.01        5.01      7.10 o 
   2  21   4        0.03        6.77      9.74 o 
  -4  22   4        9.58        7.29     10.16 o 
  -3  22   4        8.60       11.03      8.93 o 
  -2  22   4        6.17        9.93     17.10 o 
   0  22   4       29.83       24.92     15.75 o 
   1  22   4        4.68       15.02     11.69 o 
  -2  23   4        0.53       10.31     13.33 o 
  -1  23   4        3.22        5.38     12.27 o 
   0  23   4       19.66       18.11     14.55 o 
 -10   1   5       21.15       14.05     14.50 o 
  -9   1   5       15.17       -0.28      6.53 o 
  -8   1   5       29.81       17.23     14.63 o 
  -7   1   5       22.94        8.55      6.02 o 
  -6   1   5       30.77       27.01     10.88 o 
  -5   1   5      211.66      270.34     20.22 o 
  -4   1   5       11.64       14.57      4.90 o 
  -3   1   5        8.41        8.72      2.88 o 
  -2   1   5      226.05      235.19     13.22 o 
  -1   1   5       52.78       57.20      6.47 o 
   0   1   5        3.97        6.72      4.32 o 
   1   1   5      115.21      129.42     10.46 o 
   2   1   5       85.03       88.98      9.29 o 
   3   1   5        3.73        5.78      7.89 o 
   4   1   5      237.23      257.17     22.94 o 
   5   1   5        6.30       11.99      9.81 o 
   6   1   5        2.64        4.96      8.79 o 
   7   1   5       10.05        9.41      9.06 o 
 -10   2   5       13.19        9.18      8.30 o 
  -9   2   5        0.01        2.89      5.97 o 
  -8   2   5        4.98        8.55      6.33 o 
  -7   2   5       78.76       26.91     25.07 o 
  -6   2   5       15.84       14.48      5.52 o 
  -5   2   5      134.85      156.30     15.37 o 
  -4   2   5       15.24       11.90      3.43 o 
  -3   2   5      344.26      393.75     13.97 o 
  -2   2   5       54.46       56.57      7.19 o 
  -1   2   5       81.40       98.29      7.93 o 
   0   2   5      162.73      169.61      9.08 o 
   1   2   5      398.89      462.25     17.28 o 
   2   2   5        1.25        1.03      4.39 o 
   3   2   5        0.03        3.58      5.65 o 
   4   2   5        4.06       -1.35     10.46 o 
   5   2   5        6.99       10.40      8.74 o 
   6   2   5       15.81       19.92     10.67 o 
   7   2   5        2.22       51.81     37.73 o 
 -10   3   5        1.07       -1.78     10.97 o 
  -9   3   5       11.76        5.73      5.49 o 
  -8   3   5       31.66        8.34      6.58 o 
  -7   3   5       18.65        8.12      5.93 o 
  -6   3   5        7.27        5.03      5.37 o 
  -5   3   5        6.83        7.18      3.95 o 
  -4   3   5       37.26       35.75     10.87 o 
  -3   3   5      159.02      171.43     12.00 o 
  -2   3   5      490.29      533.70     21.39 o 
  -1   3   5       82.69       75.84      7.58 o 
   0   3   5      349.60      356.77     11.04 o 
   1   3   5      693.47      763.48     21.68 o 
   2   3   5       16.88       19.46      7.23 o 
   3   3   5       73.05       73.26     10.07 o 
   4   3   5        5.70        5.78      5.69 o 
   5   3   5       20.75       37.94     12.32 o 
   6   3   5        2.49        6.12      8.21 o 
   7   3   5        1.01        7.91     10.18 o 
 -10   4   5       11.87       13.83      9.14 o 
  -9   4   5       10.42        7.08      5.76 o 
  -8   4   5        0.72        8.08      7.36 o 
  -7   4   5       43.06       38.75     14.14 o 
  -6   4   5      151.67      183.91     25.12 o 
  -5   4   5       42.37       27.42     11.32 o 
  -4   4   5      347.56      415.02     24.71 o 
  -3   4   5      165.36      177.95     11.50 o 
  -2   4   5      318.45      351.27     13.36 o 
  -1   4   5        0.75        0.50      2.68 o 
   0   4   5      240.20      269.56     14.52 o 
   1   4   5        4.08        6.42      6.18 o 
   2   4   5        6.72        6.69      5.59 o 
   3   4   5      355.59      388.54     18.42 o 
   4   4   5       56.20       61.97     10.30 o 
   5   4   5       40.83       38.89     11.18 o 
   6   4   5       48.42       44.30     12.91 o 
   7   4   5        2.49       -1.32     10.25 o 
 -10   5   5        0.99        3.78      7.32 o 
  -9   5   5        0.05        5.07     12.90 o 
  -8   5   5       29.77       11.47     10.26 o 
  -7   5   5       44.30       33.10     14.20 o 
  -6   5   5        5.77        6.84      5.43 o 
  -5   5   5       71.50       58.27     16.10 o 
  -4   5   5        8.69       12.24      4.85 o 
  -3   5   5        5.47        5.17      3.37 o 
  -2   5   5        7.81        6.57      3.68 o 
  -1   5   5       12.25       13.40      4.69 o 
   0   5   5      132.15      160.95     12.59 o 
   1   5   5       52.20       56.00      8.74 o 
   2   5   5        0.00        4.84      6.61 o 
   3   5   5       67.63       62.88     10.22 o 
   4   5   5       87.69      106.18     13.34 o 
   5   5   5        0.50       -1.26      8.50 o 
   6   5   5        2.20        7.86      8.65 o 
   7   5   5        0.61        5.48     11.43 o 
  -9   6   5       12.00       15.47     11.02 o 
  -8   6   5        0.34        3.55      5.28 o 
  -7   6   5       51.22       35.79     20.10 o 
  -6   6   5       50.53       22.66     15.23 o 
  -5   6   5       17.57       13.37      5.71 o 
  -4   6   5      269.14      324.93     27.32 o 
  -3   6   5       20.57       17.12      6.32 o 
  -2   6   5      116.59      118.37     11.13 o 
  -1   6   5        9.75        9.48      3.20 o 
   0   6   5       18.02       16.75      5.46 o 
   1   6   5       79.03       99.51     10.87 o 
   2   6   5       17.89       14.72      6.50 o 
   3   6   5      208.34      229.78     16.36 o 
   4   6   5        1.44        9.64      6.84 o 
   5   6   5       20.53       17.14      8.23 o 
   6   6   5       19.30       23.35     13.86 o 
   7   6   5        2.17        5.78     10.82 o 
  -9   7   5        3.71        2.13      7.96 o 
  -8   7   5       15.11        8.34      6.58 o 
  -7   7   5        5.76        6.11      4.68 o 
  -6   7   5       35.16       22.26      9.97 o 
  -5   7   5       93.30       38.24     27.86 o 
  -4   7   5      248.38      299.50     21.52 o 
  -3   7   5        3.74        3.90      2.52 o 
  -2   7   5       74.01       85.54      9.41 o 
  -1   7   5       67.62       65.35      9.71 o 
   0   7   5      259.39      277.25     21.12 o 
   1   7   5        0.03        3.60      6.58 o 
   2   7   5       14.20       13.00      6.87 o 
   3   7   5        0.94        4.60      6.20 o 
   4   7   5        6.28        5.32      5.77 o 
   5   7   5        6.25        0.18      6.26 o 
   6   7   5       10.92       17.32     11.29 o 
   7   7   5        3.07       10.36     14.66 o 
  -9   8   5        0.73        6.44      9.67 o 
  -8   8   5        1.93        2.75      6.82 o 
  -7   8   5        4.58        4.70      5.37 o 
  -6   8   5        3.87        1.03      5.77 o 
  -5   8   5        0.11        2.88      4.67 o 
  -4   8   5      136.04       53.40     40.47 o 
  -3   8   5      150.53      126.36     33.92 o 
  -2   8   5      262.38      275.81     14.21 o 
  -1   8   5      503.33      550.57     22.52 o 
   0   8   5      197.56      228.91     21.78 o 
   1   8   5       32.95       41.49     10.26 o 
   2   8   5        0.08        6.05      6.09 o 
   3   8   5       10.28        9.26      6.48 o 
   4   8   5        7.38        7.61      6.83 o 
   5   8   5        4.72        6.21      6.36 o 
   6   8   5        7.07        8.50     12.92 o 
  -9   9   5        0.10        4.47      7.78 o 
  -8   9   5       11.37        6.64      6.72 o 
  -7   9   5       21.41       23.99     10.69 o 
  -6   9   5       49.33       26.11     15.56 o 
  -5   9   5      243.76       33.01     88.90 o 
  -4   9   5        0.82        7.32      5.01 o 
  -3   9   5       50.52       47.72      9.02 o 
  -2   9   5      156.41      183.05     19.33 o 
  -1   9   5      166.14      183.23     17.62 o 
   0   9   5        1.92        2.61      4.34 o 
   1   9   5        1.66        4.67      6.76 o 
   2   9   5       66.65       82.39     11.20 o 
   3   9   5        7.85        8.80      6.02 o 
   4   9   5       53.71       56.47     12.76 o 
   5   9   5        3.96        7.84      6.76 o 
   6   9   5        6.98       18.31     15.14 o 
  -9  10   5        1.11        5.03      9.40 o 
  -8  10   5        0.87        8.78      6.00 o 
  -7  10   5        1.27        6.03      7.74 o 
  -6  10   5       21.63       11.80      9.07 o 
  -5  10   5       13.72        8.01      5.27 o 
  -4  10   5       61.37       65.48     10.80 o 
  -3  10   5        1.83        5.72      5.85 o 
  -2  10   5        2.53        7.07      4.21 o 
  -1  10   5        3.91        7.59      4.30 o 
   0  10   5        2.81        6.60      5.08 o 
   1  10   5        0.74        2.92      6.58 o 
   2  10   5       11.28       12.02      7.24 o 
   3  10   5       29.82       25.27      7.13 o 
   4  10   5        4.39        6.57      8.29 o 
   5  10   5        0.02        3.64      8.09 o 
   6  10   5        0.24        6.24     12.25 o 
  -9  11   5        0.16        2.91     10.34 o 
  -8  11   5       30.27       30.57     14.62 o 
  -7  11   5        0.02        4.08      4.85 o 
  -6  11   5        9.33       12.06     10.17 o 
  -5  11   5      108.35       83.79     35.90 o 
  -4  11   5       31.28       24.80      6.74 o 
  -3  11   5        4.40        5.12      3.82 o 
  -2  11   5        9.10        6.88      4.20 o 
  -1  11   5       75.71       58.60     15.30 o 
   0  11   5       10.53        7.88      5.12 o 
   1  11   5       28.08       28.97      7.75 o 
   2  11   5       20.01       25.44      7.24 o 
   3  11   5       17.01       15.85      7.45 o 
   4  11   5       11.89        7.08      7.97 o 
   5  11   5        1.00       12.07     10.92 o 
   6  11   5        9.16       17.64     11.79 o 
  -8  12   5        4.91        7.47      7.75 o 
  -7  12   5       13.74       12.63      9.76 o 
  -6  12   5        3.57        4.99      7.60 o 
  -5  12   5        1.60        1.30      4.45 o 
  -4  12   5       13.43       13.34      5.15 o 
  -3  12   5        8.50        9.18      3.76 o 
  -2  12   5      177.37      105.66     46.02 o 
  -1  12   5       81.25       58.76     20.31 o 
   0  12   5        0.25        3.21      5.71 o 
   1  12   5       11.26        9.25      5.95 o 
   2  12   5        8.13        3.32      6.26 o 
   3  12   5       88.39       95.33     19.88 o 
   4  12   5        3.44        5.41      8.68 o 
   5  12   5        0.12        1.92      8.07 o 
   6  12   5        5.17       10.44     14.01 o 
  -8  13   5       18.79       15.85     13.88 o 
  -7  13   5       11.32       14.84      9.91 o 
  -6  13   5        0.59        1.53      6.13 o 
  -5  13   5        2.06        5.34      7.73 o 
  -4  13   5       31.17       17.00      8.38 o 
  -3  13   5        4.25        5.26      5.16 o 
  -2  13   5       56.97       47.22     11.95 o 
  -1  13   5       46.95       35.68     10.58 o 
   0  13   5       43.20       20.91      9.88 o 
   1  13   5      227.50      209.20     40.72 o 
   2  13   5        0.58       11.19      7.30 o 
   3  13   5       34.29       25.92     12.55 o 
   4  13   5        3.45        9.83      7.71 o 
   5  13   5        5.77       11.19      6.94 o 
  -8  14   5        0.05        6.97      7.65 o 
  -7  14   5       19.19       21.23     10.59 o 
  -6  14   5       46.36       57.19     20.95 o 
  -5  14   5        4.99        8.70      6.21 o 
  -4  14   5       20.51       19.22      6.13 o 
  -3  14   5        0.17        1.93      4.50 o 
  -2  14   5       32.71       28.73      7.09 o 
  -1  14   5       39.56       27.38      6.85 o 
   0  14   5        0.01        2.37      4.08 o 
   1  14   5       41.72       27.44      8.38 o 
   2  14   5       27.78       30.73     10.17 o 
   3  14   5        9.05       14.45      8.20 o 
   4  14   5        0.65        4.34      8.12 o 
   5  14   5        1.39        9.51      8.84 o 
  -7  15   5        0.75       -0.35      8.69 o 
  -6  15   5        0.10        2.58      5.13 o 
  -5  15   5        4.74        7.23      7.45 o 
  -4  15   5        2.48        1.87      5.88 o 
  -3  15   5        3.65        5.27      3.57 o 
  -2  15   5       25.64       16.93      4.94 o 
  -1  15   5        1.58        3.66      5.15 o 
   0  15   5        0.71        1.58      5.32 o 
   1  15   5       11.99        9.69      7.17 o 
   2  15   5        0.45        5.37      5.88 o 
   3  15   5        0.66        4.73      8.30 o 
   4  15   5        0.47       -1.51      8.48 o 
   5  15   5        0.27        6.45      9.34 o 
  -7  16   5       12.71       12.96      9.48 o 
  -6  16   5       10.30       12.81      7.04 o 
  -5  16   5       41.09       31.70     15.01 o 
  -4  16   5        0.02        2.89      4.33 o 
  -3  16   5       11.44       11.41      4.53 o 
  -2  16   5       22.13       10.94      5.90 o 
  -1  16   5        9.23        9.11      6.74 o 
   0  16   5        1.77        3.04      4.83 o 
   1  16   5       11.17        9.36      7.97 o 
   2  16   5        7.85       12.89      9.10 o 
   3  16   5       16.33        7.91      8.50 o 
   4  16   5        0.95        4.33      6.54 o 
  -7  17   5        0.46        7.21      8.24 o 
  -6  17   5        2.76        3.68      8.05 o 
  -5  17   5        0.67        1.60      6.85 o 
  -4  17   5       16.17       18.02     10.39 o 
  -3  17   5        2.24        4.56      4.20 o 
  -2  17   5        3.51        9.79      5.55 o 
  -1  17   5        5.91        8.15      5.08 o 
   0  17   5        8.28        8.43      6.29 o 
   1  17   5        0.18        0.01      7.90 o 
   2  17   5        5.40        6.57      8.06 o 
   3  17   5        0.05        1.97      8.41 o 
   4  17   5        9.59       10.84      9.54 o 
  -6  18   5        0.00        1.28      6.59 o 
  -5  18   5        0.00        8.43      5.38 o 
  -4  18   5        0.37        8.04      5.33 o 
  -3  18   5       13.90        1.57      4.56 o 
  -2  18   5        9.39        1.99      7.87 o 
  -1  18   5       26.37       14.27      5.01 o 
   0  18   5       11.34       18.33      9.34 o 
   1  18   5        8.83        8.86      9.17 o 
   2  18   5        1.68        5.57      8.82 o 
   3  18   5        2.04        6.09      9.06 o 
  -5  19   5        7.63        5.44      6.60 o 
  -4  19   5        1.96        4.61      6.49 o 
  -3  19   5       26.03       10.62      9.51 o 
  -2  19   5        0.46       11.56      9.66 o 
  -1  19   5        0.16       -1.27      8.13 o 
   0  19   5        4.23        4.33      7.49 o 
   1  19   5        3.10       14.16      8.71 o 
   2  19   5        1.40        3.31      8.27 o 
   3  19   5        0.02        3.70      9.14 o 
  -5  20   5        3.84        4.53      6.06 o 
  -4  20   5        6.28       10.58      6.88 o 
  -3  20   5        3.71        7.81      7.96 o 
  -2  20   5        3.00        9.29     19.06 o 
  -1  20   5        5.78        7.16      9.23 o 
   0  20   5        2.51        7.94      9.14 o 
   1  20   5        5.31        7.68      7.71 o 
   2  20   5        0.05        7.26      7.63 o 
  -4  21   5        0.61        5.67     12.97 o 
  -3  21   5        3.66        9.86     17.14 o 
  -2  21   5        3.57        2.13     18.22 o 
  -1  21   5        0.67        5.32     11.61 o 
   0  21   5        2.08        4.51      9.17 o 
   1  21   5        0.11        6.69      9.22 o 
  -2  22   5        9.89        6.53     20.25 o 
  -1  22   5        6.61        8.96     12.86 o 
  -9   0   6        2.36        3.10      5.95 o 
  -8   0   6        0.00        9.22      7.65 o 
  -7   0   6        8.95        6.84     11.26 o 
  -5   0   6       44.83       57.76     15.94 o 
  -4   0   6       83.95       63.63     38.36 o 
  -3   0   6      248.67      313.35     28.16 o 
  -2   0   6       41.50       44.51     12.77 o 
  -1   0   6      129.85      128.30     13.22 o 
   0   0   6      181.49      161.95     17.05 o 
   1   0   6        0.00        3.88      9.87 o 
   2   0   6        5.15        9.02     12.48 o 
   3   0   6       25.48       49.41     18.47 o 
   4   0   6      138.69      159.10     47.07 o 
   5   0   6       21.90        9.81     12.93 o 
   6   0   6        0.33        1.90     11.64 o 
  -9   1   6        0.01        5.04      6.28 o 
  -8   1   6       12.75        8.02      6.96 o 
  -7   1   6       44.43       12.57     14.66 o 
  -6   1   6       41.42       29.58     27.08 o 
  -5   1   6        0.60        3.85      2.85 o 
  -4   1   6       21.71       13.33      4.32 o 
  -3   1   6       58.72       73.16      9.42 o 
  -2   1   6       18.11       16.02      4.47 o 
  -1   1   6       35.64       37.00      7.47 o 
   0   1   6       20.05       16.58      5.71 o 
   1   1   6       54.50       65.25      9.60 o 
   2   1   6       50.42       50.16     11.90 o 
   3   1   6        0.18        3.28      8.15 o 
   4   1   6       24.03       38.42     15.78 o 
   5   1   6        2.90        4.33      8.75 o 
   6   1   6        0.55       13.96      9.89 o 
  -9   2   6        8.54        2.95      7.15 o 
  -8   2   6        0.00        5.66      4.54 o 
  -7   2   6       15.94        7.57      5.63 o 
  -6   2   6      133.89       52.74     53.86 o 
  -5   2   6        0.06       -1.01      4.06 o 
  -4   2   6       58.22       41.90      9.45 o 
  -3   2   6        1.14        2.95      3.53 o 
  -2   2   6       31.54       44.28      8.14 o 
  -1   2   6        0.00        4.40      4.81 o 
   0   2   6        8.45       11.35      7.64 o 
   1   2   6       23.71       36.65      8.69 o 
   2   2   6        0.76        2.50      7.62 o 
   3   2   6       34.48       28.17     10.10 o 
   4   2   6       10.81       13.75      9.24 o 
   5   2   6       64.29       43.19     15.66 o 
   6   2   6        0.55        0.66      8.74 o 
  -9   3   6        0.69        4.99      7.18 o 
  -8   3   6        4.96        3.71      6.33 o 
  -7   3   6       49.15       26.63     19.27 o 
  -6   3   6       37.98       24.39     14.17 o 
  -5   3   6        3.58        2.34      4.93 o 
  -4   3   6        0.11        4.29      4.22 o 
  -3   3   6       61.56       78.08      8.79 o 
  -2   3   6        3.23        5.54      4.22 o 
  -1   3   6       66.91       67.90      7.98 o 
   0   3   6       10.92       26.44      7.95 o 
   1   3   6       11.35       10.24      6.01 o 
   2   3   6       25.86       38.19      7.95 o 
   3   3   6        0.63        7.00      8.50 o 
   4   3   6       61.99       57.75     14.00 o 
   5   3   6       23.20       18.04     13.12 o 
   6   3   6        3.03        3.97     11.99 o 
  -9   4   6        4.18        4.66      5.47 o 
  -8   4   6        0.06        3.14      4.68 o 
  -7   4   6        1.05        2.31      4.59 o 
  -6   4   6       22.81       16.01      7.69 o 
  -5   4   6       14.82        8.62      4.71 o 
  -4   4   6       36.81       28.74      9.10 o 
  -3   4   6       19.61       17.66      4.95 o 
  -2   4   6      158.74      190.47     14.20 o 
  -1   4   6       32.48       34.65      6.87 o 
   0   4   6       10.57       19.91      7.39 o 
   1   4   6       43.95       33.03      8.22 o 
   2   4   6        1.28        2.13      4.86 o 
   3   4   6       49.53       44.30     13.09 o 
   4   4   6       17.52       30.56     12.71 o 
   5   4   6       30.45       16.41      9.34 o 
   6   4   6        0.01        5.45     10.55 o 
  -9   5   6        1.90        4.00      7.85 o 
  -8   5   6        0.01        3.70      4.75 o 
  -7   5   6       28.57       16.14     12.12 o 
  -6   5   6        0.03        0.74      4.74 o 
  -5   5   6      118.12      163.61     20.89 o 
  -4   5   6      102.97       58.17     32.91 o 
  -3   5   6        0.01        5.23      4.68 o 
  -2   5   6      192.97      210.98     15.86 o 
  -1   5   6      523.17      596.46     27.09 o 
   0   5   6       82.76       91.96     11.16 o 
   1   5   6        4.02        6.19      5.88 o 
   2   5   6        0.07        3.59      5.46 o 
   3   5   6       36.31       40.65      9.71 o 
   4   5   6       31.79       26.07     11.61 o 
   5   5   6        2.49        9.99      9.56 o 
   6   5   6        5.62       14.98     12.11 o 
  -9   6   6        6.94        5.20      8.07 o 
  -8   6   6        0.34        3.74      5.66 o 
  -7   6   6        7.38        6.27      5.03 o 
  -6   6   6        0.00        0.43      4.60 o 
  -5   6   6       16.97        8.79      4.86 o 
  -4   6   6        4.22        2.26      4.46 o 
  -3   6   6       10.29       10.51      3.70 o 
  -2   6   6        0.16        4.71      3.71 o 
  -1   6   6      423.96      461.58     22.78 o 
   0   6   6      145.20      127.06     32.91 o 
   1   6   6        5.52        7.01      5.79 o 
   2   6   6        6.96       10.01      7.54 o 
   3   6   6        4.62        8.75      6.36 o 
   4   6   6       11.43       22.26     11.05 o 
   5   6   6        4.17        6.88      9.21 o 
   6   6   6        0.06        3.07     10.36 o 
  -9   7   6        0.07       -1.80     16.87 o 
  -8   7   6        7.23       12.21      8.47 o 
  -7   7   6       14.51        9.67      4.71 o 
  -6   7   6        2.23        3.52      3.16 o 
  -5   7   6       17.57       12.40      4.72 o 
  -4   7   6        0.01        2.07      3.85 o 
  -3   7   6        0.61        5.13      5.36 o 
  -2   7   6       12.09       10.89      3.49 o 
  -1   7   6      218.20      187.20     39.63 o 
   0   7   6      113.98      125.89     13.43 o 
   1   7   6       16.34       24.57      8.23 o 
   2   7   6       37.48       39.13      9.43 o 
   3   7   6        6.04        6.45      6.08 o 
   4   7   6       32.59       26.32     11.52 o 
   5   7   6        4.88       14.19     13.10 o 
   6   7   6        0.84       12.30     13.60 o 
  -9   8   6        5.59       -2.97     11.25 o 
  -8   8   6        0.16        9.55      9.26 o 
  -7   8   6        3.45        4.38      3.03 o 
  -6   8   6        1.73        4.06      5.01 o 
  -5   8   6        3.01        5.85      4.74 o 
  -4   8   6        8.35        4.57      6.14 o 
  -3   8   6        0.14       -0.13      4.72 o 
  -2   8   6       19.74       17.11      4.61 o 
  -1   8   6       34.76       25.90      7.05 o 
   0   8   6      147.44      128.80     33.12 o 
   1   8   6        0.67        2.82      6.00 o 
   2   8   6       11.55        8.31      6.67 o 
   3   8   6        4.64        5.15      7.06 o 
   4   8   6        1.55        5.62      7.71 o 
   5   8   6        2.10        6.70     10.92 o 
  -9   9   6        3.07        6.82      7.84 o 
  -8   9   6       11.33        4.47      7.99 o 
  -7   9   6        0.27        6.27      6.50 o 
  -6   9   6        1.36        3.28      4.14 o 
  -5   9   6        0.55        4.06      5.55 o 
  -4   9   6        4.75        3.44      5.40 o 
  -3   9   6        4.63        4.47      3.54 o 
  -2   9   6       21.19       21.58      6.09 o 
  -1   9   6      171.30      125.55     41.18 o 
   0   9   6       42.09       30.25      7.36 o 
   1   9   6       20.96       23.31      7.35 o 
   2   9   6       51.76       59.36     12.08 o 
   3   9   6        0.11        4.04      6.09 o 
   4   9   6       13.59        9.97     11.86 o 
   5   9   6        0.31        2.02     10.30 o 
  -8  10   6        1.57        5.00     10.31 o 
  -7  10   6        1.10        2.29      5.82 o 
  -6  10   6        4.99        9.13      5.30 o 
  -5  10   6       84.37       53.52     34.24 o 
  -4  10   6        7.39        6.04      4.05 o 
  -3  10   6       64.09       57.03     20.31 o 
  -2  10   6        0.63        2.28      3.56 o 
  -1  10   6      179.17      144.21     40.15 o 
   0  10   6        1.33        6.02      4.26 o 
   1  10   6        0.51        2.48      4.93 o 
   2  10   6        0.44        4.91      5.71 o 
   3  10   6       26.85       31.63      8.70 o 
   4  10   6       12.62       16.04      8.38 o 
   5  10   6        1.67       17.06     13.87 o 
  -8  11   6        3.02        7.12     10.62 o 
  -7  11   6        0.44        5.68      5.86 o 
  -6  11   6        0.20        3.04      7.19 o 
  -5  11   6        7.68       12.11      6.55 o 
  -4  11   6        7.37        6.90      3.96 o 
  -3  11   6        0.20        3.96      5.11 o 
  -2  11   6       13.19        8.61      3.23 o 
  -1  11   6      180.98      142.19     34.66 o 
   0  11   6       56.04       31.75     17.55 o 
   1  11   6        1.08        0.36      7.66 o 
   2  11   6       26.77       21.57      6.90 o 
   3  11   6       13.67       12.50      8.45 o 
   4  11   6        0.03        6.42      8.54 o 
   5  11   6        0.00       10.63      9.30 o 
  -8  12   6        5.66        7.32      8.51 o 
  -7  12   6        0.27        4.80      5.07 o 
  -6  12   6       24.58       22.67      9.19 o 
  -5  12   6        0.06        5.47      5.66 o 
  -4  12   6       25.10       21.81      5.68 o 
  -3  12   6        2.30        0.03      4.26 o 
  -2  12   6       49.13       33.55     10.17 o 
  -1  12   6       44.98       35.13      9.55 o 
   0  12   6        5.87        5.77      6.01 o 
   1  12   6        4.70        4.20     10.57 o 
   2  12   6       12.84       11.00      7.65 o 
   3  12   6       31.44       26.58      9.67 o 
   4  12   6        7.25        7.18      9.17 o 
   5  12   6        5.86       18.46     23.19 o 
  -8  13   6        2.42        3.44      8.02 o 
  -7  13   6        3.27        6.06      8.45 o 
  -6  13   6        2.53        5.49      5.19 o 
  -5  13   6        2.66        6.82      4.43 o 
  -4  13   6        0.40        5.25      3.64 o 
  -3  13   6        0.18        1.30      4.34 o 
  -2  13   6       14.60       17.41      6.66 o 
  -1  13   6        7.75        7.43      5.25 o 
   0  13   6        3.64        6.71      6.94 o 
   1  13   6       10.80       10.01      9.27 o 
   2  13   6       13.96       15.07      9.19 o 
   3  13   6        0.04        3.56      7.94 o 
   4  13   6        0.45        4.17      7.25 o 
  -7  14   6        0.07        3.45      6.03 o 
  -6  14   6        7.69        6.63      5.17 o 
  -5  14   6        3.92       -0.99      7.20 o 
  -4  14   6        1.52        3.37      4.42 o 
  -3  14   6        1.80        6.07      3.87 o 
  -2  14   6       21.38       13.26      8.79 o 
  -1  14   6        0.23        7.47      4.61 o 
   0  14   6        3.89        5.74      6.39 o 
   1  14   6        1.44        2.12      5.34 o 
   2  14   6        2.41        8.98      7.98 o 
   3  14   6       17.59       12.93      9.00 o 
   4  14   6        0.09        0.33      7.57 o 
  -7  15   6        6.01        5.50      6.95 o 
  -6  15   6       49.51       36.74     14.91 o 
  -5  15   6       11.57       12.15      6.39 o 
  -4  15   6       28.39       24.78      6.97 o 
  -3  15   6       17.59       13.96      6.12 o 
  -2  15   6       18.12       16.39      7.97 o 
  -1  15   6        0.00        0.01      4.12 o 
   0  15   6        4.33        5.54      5.46 o 
   1  15   6        0.11        5.88      7.91 o 
   2  15   6        7.49       12.21      7.38 o 
   3  15   6        1.25        3.48      8.62 o 
  -6  16   6       26.73       20.31     13.50 o 
  -5  16   6        0.91        4.87      5.02 o 
  -4  16   6        0.05        3.55      4.82 o 
  -3  16   6       10.93        5.60      7.22 o 
  -2  16   6        3.88        3.92      6.77 o 
  -1  16   6       11.22        5.86      5.54 o 
   0  16   6        4.97        2.16      5.17 o 
   1  16   6        3.79        6.53      7.04 o 
   2  16   6        3.92        4.28      8.38 o 
   3  16   6        1.11        6.14      9.01 o 
  -6  17   6        3.69        3.12      6.68 o 
  -5  17   6       18.56       10.11      8.31 o 
  -4  17   6        4.75        2.18      8.75 o 
  -3  17   6        1.53        1.25      8.27 o 
  -2  17   6        0.02        0.11      5.98 o 
  -1  17   6        1.82        3.27      4.54 o 
   0  17   6        2.28        5.54      6.64 o 
   1  17   6       10.94        8.03      8.60 o 
   2  17   6        0.69        0.44      6.15 o 
  -5  18   6        1.77        7.62      9.42 o 
  -4  18   6        3.88       11.04     10.62 o 
  -3  18   6        2.89        2.18      6.16 o 
  -2  18   6        3.40        5.41      8.12 o 
  -1  18   6        0.14        7.21      7.09 o 
   0  18   6        8.53        5.66      9.20 o 
   1  18   6        1.79        1.57      8.86 o 
   2  18   6        4.58        8.34      9.03 o 
  -4  19   6        1.94        5.78      8.68 o 
  -3  19   6        3.48        5.38      6.29 o 
  -2  19   6        0.72       -2.25     12.66 o 
  -1  19   6        3.09        5.87     18.52 o 
   0  19   6        3.89        7.11      9.65 o 
   1  19   6        3.65        4.04      7.72 o 
  -3  20   6        7.75       13.69     28.70 o 
  -2  20   6        0.99       10.89     10.41 o 
  -1  20   6        1.15        8.12     19.27 o 
   0  20   6        0.25        6.05      5.42 o 
  -9   1   7        0.02        3.57      5.86 o 
  -8   1   7       10.57        6.83      5.81 o 
  -7   1   7        5.27        3.73      6.61 o 
  -6   1   7        0.05        3.32      5.80 o 
  -5   1   7        0.94        4.04      6.34 o 
  -4   1   7        8.04       10.03      3.41 o 
  -3   1   7      104.80      127.26     13.91 o 
  -2   1   7       90.98       99.29      9.59 o 
  -1   1   7       54.68       70.56      8.07 o 
   0   1   7       62.62       80.67     12.05 o 
   1   1   7       79.14       88.71     14.93 o 
   2   1   7        7.02        5.88      7.97 o 
   3   1   7        0.86        1.05      8.16 o 
   4   1   7        0.05        6.12      9.88 o 
   5   1   7        2.19       11.23     12.94 o 
  -9   2   7        1.81        9.36      6.01 o 
  -8   2   7        0.01        3.33      6.72 o 
  -7   2   7       19.54       11.52      6.84 o 
  -6   2   7        3.55        3.68      6.39 o 
  -5   2   7       19.96        7.61      4.43 o 
  -4   2   7       32.26       25.59     10.15 o 
  -3   2   7       43.68       38.05      7.03 o 
  -2   2   7        8.51        4.54      3.94 o 
  -1   2   7        5.81        8.69      5.30 o 
   0   2   7        2.00        2.98      4.78 o 
   1   2   7        0.21        2.25      7.25 o 
   2   2   7       16.23       10.03      8.52 o 
   3   2   7        2.22        7.34      9.00 o 
   4   2   7       25.05       26.66     13.25 o 
   5   2   7        1.58        1.10      8.60 o 
  -9   3   7        0.85        2.42      4.80 o 
  -8   3   7        4.63       10.46      8.43 o 
  -7   3   7       22.77       16.15     11.27 o 
  -6   3   7       30.51       23.34      8.93 o 
  -5   3   7       16.49       12.65      5.91 o 
  -4   3   7       11.16       13.63      5.81 o 
  -3   3   7       23.16       17.04      5.17 o 
  -2   3   7        8.20        6.66      4.63 o 
  -1   3   7        0.87        4.84      5.30 o 
   0   3   7        0.22        3.63      5.40 o 
   1   3   7        2.90        4.17      7.54 o 
   2   3   7        6.91        8.40      9.28 o 
   3   3   7       17.45       28.97     11.89 o 
   4   3   7        0.64        5.05     10.71 o 
   5   3   7        6.82       12.68     10.47 o 
  -9   4   7        5.61       20.59     10.02 o 
  -8   4   7        0.02        5.12      6.49 o 
  -7   4   7        0.38       -3.13      6.53 o 
  -6   4   7       12.53        8.53      5.98 o 
  -5   4   7       18.12       15.14      6.16 o 
  -4   4   7        0.08        0.68      3.39 o 
  -3   4   7        4.11        3.85      3.44 o 
  -2   4   7       35.61       38.92      8.27 o 
  -1   4   7        3.20        2.11      5.22 o 
   0   4   7      153.73      197.59     15.39 o 
   1   4   7        9.28       11.06      8.04 o 
   2   4   7        1.16        5.92      9.31 o 
   3   4   7       10.31        7.92      9.07 o 
   4   4   7       32.65       50.92     16.22 o 
   5   4   7        0.05        3.88     10.77 o 
  -9   5   7        0.00        2.29      9.00 o 
  -8   5   7        3.79       -0.31      5.23 o 
  -7   5   7        1.12        0.72      5.33 o 
  -6   5   7        1.48        5.34      4.90 o 
  -5   5   7        7.78        5.98      4.19 o 
  -4   5   7        0.70        6.02      3.28 o 
  -3   5   7        1.68        2.69      2.91 o 
  -2   5   7       15.62       10.71      3.65 o 
  -1   5   7        1.77        2.05      4.39 o 
   0   5   7        0.97        2.40      6.24 o 
   1   5   7        0.10        0.17      5.82 o 
   2   5   7        0.07        8.37      8.27 o 
   3   5   7        6.77       11.99     10.71 o 
   4   5   7        0.03        1.77      9.65 o 
   5   5   7        0.18        6.13     10.88 o 
  -9   6   7        1.58        5.27     10.41 o 
  -8   6   7        2.22        5.39      4.71 o 
  -7   6   7        0.11       10.76      6.10 o 
  -6   6   7        0.00        1.15      4.99 o 
  -5   6   7       47.29       27.60     15.90 o 
  -4   6   7        0.04        1.87      4.99 o 
  -3   6   7        3.47        7.00      5.80 o 
  -2   6   7        9.24       11.45      4.98 o 
  -1   6   7        0.64        6.40      6.09 o 
   0   6   7       20.59       14.66      6.59 o 
   1   6   7        5.57        6.79      6.06 o 
   2   6   7        0.58       -1.76      8.30 o 
   3   6   7       32.17       26.97     11.35 o 
   4   6   7        0.08        8.36      9.44 o 
   5   6   7        0.01       11.05     11.72 o 
  -8   7   7        1.96       -5.78     11.24 o 
  -7   7   7       10.79        9.78      7.25 o 
  -6   7   7        1.42        6.20      4.95 o 
  -5   7   7        3.22       11.78      6.43 o 
  -4   7   7        4.02        2.42      5.58 o 
  -3   7   7        1.08        4.90      5.24 o 
  -2   7   7       28.75       17.80      5.98 o 
  -1   7   7       59.63       37.53     18.24 o 
   0   7   7       15.06        8.81      6.96 o 
   1   7   7       14.28       10.73      7.13 o 
   2   7   7        7.58       11.14      8.81 o 
   3   7   7       10.37       12.19     11.49 o 
   4   7   7        2.43        1.31      8.23 o 
  -8   8   7       24.75       21.95     16.13 o 
  -7   8   7        0.06        5.35      6.34 o 
  -6   8   7       15.26        8.62      4.57 o 
  -5   8   7       88.99       52.58     30.90 o 
  -4   8   7       60.03       54.56     20.99 o 
  -3   8   7       34.36       27.44      7.24 o 
  -2   8   7        5.30        2.09      3.99 o 
  -1   8   7       21.95       25.51      9.15 o 
   0   8   7        0.76        5.52      5.50 o 
   1   8   7        8.44        7.44      7.19 o 
   2   8   7       36.43       43.24     11.00 o 
   3   8   7       10.91       10.15     11.76 o 
   4   8   7        0.58       17.24     13.23 o 
  -8   9   7        1.92        4.94     10.34 o 
  -7   9   7        2.65       12.97     18.07 o 
  -6   9   7        0.96        5.69      6.11 o 
  -5   9   7        6.73       10.56      8.67 o 
  -4   9   7       10.48       21.68      7.86 o 
  -3   9   7        7.44        7.62      5.59 o 
  -2   9   7        1.12        3.99      5.17 o 
  -1   9   7      106.42      116.54     25.92 o 
   0   9   7       12.39       10.48      6.70 o 
   1   9   7        0.35        2.07      4.83 o 
   2   9   7        6.21       12.88      8.42 o 
   3   9   7        1.48        1.13      7.92 o 
   4   9   7        1.64       11.61     12.19 o 
  -8  10   7        5.27        6.36     11.16 o 
  -7  10   7        5.20        5.39      7.77 o 
  -6  10   7        0.03        7.93      5.09 o 
  -5  10   7        6.77        8.31      4.37 o 
  -4  10   7        9.35       14.22      5.53 o 
  -3  10   7        0.06        4.05      5.23 o 
  -2  10   7       22.32       23.91      8.65 o 
  -1  10   7        1.34        3.97      5.45 o 
   0  10   7        5.81        6.53      5.95 o 
   1  10   7        3.20        3.01      6.15 o 
   2  10   7        2.05        3.10      6.75 o 
   3  10   7       25.04       23.10     12.46 o 
   4  10   7        2.01        4.51     11.60 o 
  -7  11   7        0.00        2.81      5.62 o 
  -6  11   7        7.99       11.23      5.94 o 
  -5  11   7        0.02        1.53      4.77 o 
  -4  11   7       11.41       14.48      6.45 o 
  -3  11   7        2.08       -0.10      5.24 o 
  -2  11   7       18.61       15.90      9.13 o 
  -1  11   7       42.08       28.55     12.07 o 
   0  11   7        0.02       10.28      6.17 o 
   1  11   7        4.28        3.83      5.54 o 
   2  11   7        0.36        6.36      7.17 o 
   3  11   7        0.94        4.74     10.98 o 
   4  11   7        2.07       -2.04     21.33 o 
  -7  12   7        1.37        5.37      6.29 o 
  -6  12   7        0.60        2.35      5.68 o 
  -5  12   7        0.21        4.46      4.74 o 
  -4  12   7        3.94        8.87      4.38 o 
  -3  12   7        0.21        4.48      5.69 o 
  -2  12   7        0.06        5.10      6.02 o 
  -1  12   7        0.34        4.90      4.49 o 
   0  12   7        6.44        4.41      5.93 o 
   1  12   7        1.58        6.80      5.63 o 
   2  12   7        0.50        5.74      8.50 o 
   3  12   7        5.35       11.82      9.04 o 
  -7  13   7        8.18       12.55      7.67 o 
  -6  13   7       13.87       11.57      6.59 o 
  -5  13   7       10.02       10.65      7.09 o 
  -4  13   7       12.30       11.59      5.77 o 
  -3  13   7        0.00        2.43      5.92 o 
  -2  13   7        0.00        4.27      6.35 o 
  -1  13   7        4.56        5.41      5.61 o 
   0  13   7        0.03        4.08      6.72 o 
   1  13   7        0.51       -3.15      7.63 o 
   2  13   7        3.38        2.15      8.96 o 
   3  13   7        9.59       17.89     12.96 o 
  -6  14   7        1.95       12.01      7.38 o 
  -5  14   7        0.00        4.07      4.47 o 
  -4  14   7        5.01        6.05      4.75 o 
  -3  14   7        1.96        3.18      6.35 o 
  -2  14   7       11.10       12.79      7.23 o 
  -1  14   7        0.00        0.82      5.70 o 
   0  14   7        0.86        5.09      6.95 o 
   1  14   7       10.78       12.01      8.27 o 
   2  14   7        3.25        2.84      5.64 o 
  -6  15   7        0.37        4.26      9.46 o 
  -5  15   7        4.48        3.54      7.81 o 
  -4  15   7        2.27        7.57     10.45 o 
  -3  15   7        0.00        6.66      7.06 o 
  -2  15   7        0.98        4.72      5.22 o 
  -1  15   7        2.89        4.34      6.39 o 
   0  15   7        4.05        5.95      4.84 o 
   1  15   7        4.00        4.83      5.47 o 
   2  15   7        0.09        4.54      6.87 o 
  -5  16   7        0.02        0.28     10.15 o 
  -4  16   7        5.49        7.00      7.07 o 
  -3  16   7        0.00        2.29      4.80 o 
  -2  16   7       18.38       17.09      8.21 o 
  -1  16   7        1.34        4.23      5.37 o 
   0  16   7        2.16       10.48     11.17 o 
   1  16   7        1.98        4.58      8.21 o 
  -4  17   7        0.02        4.55      7.76 o 
  -3  17   7        7.20        5.33      5.73 o 
  -2  17   7        5.02        4.50      8.66 o 
  -1  17   7        0.33        7.99      7.21 o 
   0  17   7        4.19        9.30     10.32 o 
  -3  18   7        6.85        9.11     10.13 o 
  -2  18   7        0.24        3.45     11.85 o 
  -1  18   7        0.75        7.19      8.61 o 
  -8   0   8        1.15        5.20      6.86 o 
  -7   0   8       53.01       25.49     43.76 o 
  -6   0   8       95.27       41.53     80.01 o 
  -5   0   8       13.78       -0.44      8.70 o 
  -4   0   8        8.83        4.21     10.42 o 
  -3   0   8       40.59       47.15     11.92 o 
  -2   0   8       11.31        9.61      7.72 o 
  -1   0   8       10.19        9.48     11.37 o 
   0   0   8        1.43       10.09     10.73 o 
   1   0   8        5.89       12.48     12.34 o 
   2   0   8       21.33       13.62     13.73 o 
   3   0   8        0.50       11.71     16.66 o 
   4   0   8       58.86       85.82     26.43 o 
  -8   1   8        0.14        6.27      6.07 o 
  -7   1   8        3.02        5.31      7.37 o 
  -6   1   8       12.44       15.43      6.61 o 
  -5   1   8        1.57        2.49      5.79 o 
  -4   1   8        0.51        0.67      4.39 o 
  -3   1   8       26.95       23.20      6.78 o 
  -2   1   8        1.30        4.85      4.98 o 
  -1   1   8        5.94        6.46      7.22 o 
   0   1   8        0.33        2.78      6.97 o 
   1   1   8        3.31        9.62      9.50 o 
   2   1   8        0.03       -0.76      8.04 o 
   3   1   8        1.22        3.06     10.00 o 
   4   1   8        0.77        3.71      9.76 o 
  -8   2   8        0.31        0.52      5.66 o 
  -7   2   8       22.72       12.11      6.55 o 
  -6   2   8       11.80        4.85      6.41 o 
  -5   2   8        5.09        8.29      4.60 o 
  -4   2   8        1.17        3.38      4.45 o 
  -3   2   8        0.64        3.94      4.17 o 
  -2   2   8       14.62       10.06      5.68 o 
  -1   2   8        1.05       13.31      9.44 o 
   0   2   8        0.53        4.63      7.05 o 
   1   2   8        0.28        4.51      7.37 o 
   2   2   8        3.96        7.29     10.18 o 
   3   2   8        0.08       12.70     10.22 o 
   4   2   8       15.80       10.00      9.99 o 
  -8   3   8        0.01        1.33      5.65 o 
  -7   3   8        0.28        3.28      4.73 o 
  -6   3   8        9.31        6.54      5.87 o 
  -5   3   8        0.96        4.28      5.80 o 
  -4   3   8        1.25        5.18      5.03 o 
  -3   3   8        8.94        8.00      4.58 o 
  -2   3   8        0.61        2.76      3.61 o 
  -1   3   8        0.01        1.39      5.41 o 
   0   3   8        0.34        8.83      7.95 o 
   1   3   8        0.82        5.24      9.27 o 
   2   3   8        1.34        2.32      7.78 o 
   3   3   8        0.81       -1.20      8.28 o 
  -8   4   8        0.00        1.79      5.34 o 
  -7   4   8        2.85        5.09      6.86 o 
  -6   4   8        0.57        7.96      5.41 o 
  -5   4   8        6.01        5.40      4.41 o 
  -4   4   8        0.44        2.80      6.19 o 
  -3   4   8        8.72        7.22      7.34 o 
  -2   4   8       35.03       27.31      7.49 o 
  -1   4   8        3.12        5.29      5.60 o 
   0   4   8        3.35        5.32      8.12 o 
   1   4   8        0.55        4.44      7.73 o 
   2   4   8        4.27        6.43      8.71 o 
   3   4   8        1.25        1.69      8.25 o 
  -8   5   8        0.00        2.38      6.35 o 
  -7   5   8        2.45        1.04      5.55 o 
  -6   5   8        1.48        5.22      5.90 o 
  -5   5   8        5.71        6.01      4.56 o 
  -4   5   8        8.52        6.11      4.97 o 
  -3   5   8        0.93        1.80      5.55 o 
  -2   5   8        8.49       14.31      6.47 o 
  -1   5   8       19.43       17.41      6.69 o 
   0   5   8       19.37       34.93     10.73 o 
   1   5   8        5.51       90.89     77.16 o 
   2   5   8        1.09        9.89      9.64 o 
   3   5   8        8.78       11.56      9.40 o 
  -8   6   8        0.16       -1.31      9.01 o 
  -7   6   8        0.48        6.06      5.86 o 
  -6   6   8        0.82        2.79      4.01 o 
  -5   6   8        1.97        4.80      6.14 o 
  -4   6   8        1.98        3.45      5.10 o 
  -3   6   8        0.63        5.60      6.10 o 
  -2   6   8        8.41        6.82      5.09 o 
  -1   6   8        9.88        6.33      5.96 o 
   0   6   8        1.17        2.58      7.10 o 
   1   6   8        0.07       -0.80      7.50 o 
   2   6   8        3.01        0.68      8.38 o 
   3   6   8        2.45        2.02      8.91 o 
  -8   7   8        0.08       10.07     11.21 o 
  -7   7   8        1.01       -2.49      7.64 o 
  -6   7   8        3.07        5.56      7.62 o 
  -5   7   8        0.70        0.96      4.98 o 
  -4   7   8        0.79        3.81      3.83 o 
  -3   7   8        5.78        9.03      5.57 o 
  -2   7   8       25.73       21.56      7.46 o 
  -1   7   8       97.95       75.59     18.02 o 
   0   7   8        5.10        8.06      6.39 o 
   1   7   8        0.26        1.66      7.87 o 
   2   7   8        0.00        1.26      8.41 o 
   3   7   8       12.25       11.84      9.20 o 
  -7   8   8        1.63        3.24     10.08 o 
  -6   8   8        0.08        3.54      6.51 o 
  -5   8   8        7.23       12.99      6.85 o 
  -4   8   8        0.02        4.68      5.38 o 
  -3   8   8        0.24        0.62      7.23 o 
  -2   8   8        1.62        6.60      4.57 o 
  -1   8   8        3.29        6.31      6.36 o 
   0   8   8        6.85        5.86      5.91 o 
   1   8   8        0.05        4.22      7.88 o 
   2   8   8        0.00        4.29      7.48 o 
   3   8   8        0.12        2.86     11.53 o 
  -7   9   8        0.04        3.81      9.19 o 
  -6   9   8        2.64        9.59      6.99 o 
  -5   9   8        0.80       -0.52      5.04 o 
  -4   9   8        0.44       -3.06      6.90 o 
  -3   9   8        4.33        2.69      5.07 o 
  -2   9   8       10.57        9.55      5.28 o 
  -1   9   8      109.41       81.96     29.28 o 
   0   9   8       22.93       19.64      6.21 o 
   1   9   8        0.52        0.04      7.01 o 
   2   9   8        1.86       14.06      9.26 o 
  -7  10   8        0.00        7.46      6.51 o 
  -6  10   8        0.36        6.43      6.98 o 
  -5  10   8        3.83        2.54      7.25 o 
  -4  10   8        1.08        3.62      6.30 o 
  -3  10   8        0.46        2.43      5.70 o 
  -2  10   8        0.53        9.63      5.30 o 
  -1  10   8        1.80        4.84      6.90 o 
   0  10   8        2.97       -1.25      5.75 o 
   1  10   8        2.31        5.03      8.60 o 
   2  10   8        7.45        3.44      7.70 o 
  -6  11   8        0.00        1.11      7.80 o 
  -5  11   8        7.67        6.16      6.81 o 
  -4  11   8        0.15        3.32      5.13 o 
  -3  11   8        0.82        6.75      5.07 o 
  -2  11   8       10.67        9.82      6.46 o 
  -1  11   8       22.65       10.58      7.94 o 
   0  11   8        1.04        2.35      5.18 o 
   1  11   8        0.73        1.10      7.11 o 
   2  11   8        4.43       12.72      9.13 o 
  -6  12   8        0.00        8.56     13.12 o 
  -5  12   8        3.41        2.67      6.36 o 
  -4  12   8        0.04        8.43      6.37 o 
  -3  12   8        0.42       -1.29      6.11 o 
  -2  12   8       15.25       12.49      7.11 o 
  -1  12   8       13.29       12.02      6.67 o 
   0  12   8        6.52       10.98     10.15 o 
   1  12   8        1.33       10.10      9.47 o 
  -5  13   8        0.03        6.11      7.41 o 
  -4  13   8        4.09        8.22      5.25 o 
  -3  13   8        0.00        5.44      8.09 o 
  -2  13   8        1.08        3.55      7.74 o 
  -1  13   8        1.18        5.82      6.48 o 
   0  13   8        1.98        5.79      6.44 o 
   1  13   8        0.03       10.37      8.20 o 
  -5  14   8        1.64        2.72      9.27 o 
  -4  14   8        0.35        3.69      8.08 o 
  -3  14   8        1.94        9.72      9.70 o 
  -2  14   8        1.29        1.82      7.71 o 
  -1  14   8        0.09        7.81      6.81 o 
   0  14   8        0.29        5.89      8.87 o 
  -4  15   8        0.98       10.40      8.09 o 
  -3  15   8        3.05        8.63      6.81 o 
  -2  15   8        0.29        7.94      6.81 o 
  -1  15   8        0.11       -2.02     10.00 o 
  -7   1   9        3.78        9.34      6.10 o 
  -6   1   9        1.35        1.72      6.28 o 
  -5   1   9        2.25        0.89      5.90 o 
  -4   1   9        2.72        4.92      8.23 o 
  -3   1   9       17.00       14.48      7.93 o 
  -2   1   9        2.04        6.65      7.48 o 
  -1   1   9        0.04        3.52      6.83 o 
   0   1   9       15.71       18.56      9.63 o 
   1   1   9        0.33        2.83      7.72 o 
   2   1   9        0.53        3.34      8.40 o 
  -7   2   9        0.23        3.47      5.89 o 
  -6   2   9        0.67        1.22      6.90 o 
  -5   2   9        0.27       -0.86      6.64 o 
  -4   2   9        0.62       -1.25      6.96 o 
  -3   2   9        0.80        9.00      8.55 o 
  -2   2   9       10.39       10.87      6.58 o 
  -1   2   9        4.52        8.29      8.46 o 
   0   2   9        1.08        5.72      7.60 o 
   1   2   9        1.72        3.50      8.17 o 
   2   2   9        1.05       10.94      9.36 o 
  -7   3   9        0.62        3.98      3.65 o 
  -6   3   9        4.17        4.87      6.90 o 
  -5   3   9        1.14        6.88     10.01 o 
  -4   3   9        0.85        5.90      6.80 o 
  -3   3   9        3.29        5.22      5.36 o 
  -2   3   9        7.15       15.71      7.87 o 
  -1   3   9        0.09        4.02      6.42 o 
   0   3   9        8.93       12.65     10.54 o 
   1   3   9        1.41        8.74      8.71 o 
   2   3   9        0.11       -1.83      9.76 o 
  -7   4   9        3.81        1.86      5.57 o 
  -6   4   9        0.00        3.48      8.22 o 
  -5   4   9        7.60        5.38     10.69 o 
  -4   4   9        0.35        6.27      7.90 o 
  -3   4   9        5.89        8.95      7.52 o 
  -2   4   9        6.41        8.80      6.47 o 
  -1   4   9        2.51        3.87      6.42 o 
   0   4   9        1.07        0.13      8.60 o 
   1   4   9        0.07        8.10      8.20 o 
   2   4   9        3.39        2.12     10.47 o 
  -7   5   9        0.16        2.21      7.50 o 
  -6   5   9        0.05        4.10      8.21 o 
  -5   5   9        0.52        4.14      6.71 o 
  -4   5   9        0.17       -2.57      9.24 o 
  -3   5   9        0.00        3.76      6.19 o 
  -2   5   9        0.06        1.69      8.57 o 
  -1   5   9        0.40        3.26      6.13 o 
   0   5   9        0.54        4.48      7.35 o 
   1   5   9        0.68        8.20      9.71 o 
  -6   6   9        1.44        4.46      9.46 o 
  -5   6   9        9.59        8.49      7.34 o 
  -4   6   9        0.03        1.48      5.64 o 
  -3   6   9        0.08        1.89      5.58 o 
  -2   6   9        0.76        2.81      8.37 o 
  -1   6   9        0.71        5.24      7.99 o 
   0   6   9        0.58        2.40      7.11 o 
   1   6   9        0.00        7.20      6.86 o 
  -6   7   9        0.17        1.30      6.11 o 
  -5   7   9        0.41       11.10     10.31 o 
  -4   7   9        0.48        5.52      5.18 o 
  -3   7   9        0.66       -0.05      6.00 o 
  -2   7   9        0.13        8.79      7.45 o 
  -1   7   9        0.28        2.24      9.17 o 
   0   7   9        0.68        3.98      6.95 o 
   1   7   9        0.05        2.31      7.62 o 
  -6   8   9        0.43        5.01      8.50 o 
  -5   8   9        7.74        8.02      8.50 o 
  -4   8   9        0.02        3.43      5.50 o 
  -3   8   9        0.51        1.41      5.14 o 
  -2   8   9        0.99        2.50      6.43 o 
  -1   8   9       26.84       15.31     11.87 o 
   0   8   9        1.10       11.29      9.37 o 
   1   8   9        1.75        1.10      7.94 o 
  -5   9   9        2.19        2.94      9.36 o 
  -4   9   9        2.93       -0.61      3.38 o 
  -3   9   9        1.77        2.93      5.69 o 
  -2   9   9        2.19        7.53      9.11 o 
  -1   9   9        1.31        4.99      7.68 o 
   0   9   9        1.51        6.01      7.71 o 
  -5  10   9        1.96        6.83      7.80 o 
  -4  10   9        0.02        2.38      5.25 o 
  -3  10   9        1.04        2.09      6.76 o 
  -2  10   9        5.52       10.02      6.59 o 
  -1  10   9        0.05       -2.59      8.96 o 
   0  10   9        0.00        4.92      9.85 o 
  -4  11   9        1.63        3.59      5.81 o 
  -3  11   9        0.00       -2.85      7.09 o 
  -2  11   9        0.17        2.40      7.70 o 
  -1  11   9        0.48       -0.37      8.97 o 
  -3  12   9        0.30       -1.98     10.08 o 
  -2  12   9        0.09       -3.39     13.36 o 
  -5   0  10        0.67        2.04      9.62 o 
  -4   0  10        0.00       12.97     16.21 o 
  -3   0  10       15.54       18.46     19.21 o 
  -2   0  10        0.24        0.45     15.79 o 
  -1   0  10        1.43       11.83     18.07 o 
  -5   1  10        0.58        7.97      8.00 o 
  -4   1  10        0.09       -0.55     12.39 o 
  -3   1  10        0.47       -1.68     17.14 o 
  -2   1  10        0.73       13.12     24.09 o 
  -1   1  10        0.21        4.82     12.54 o 
  -3   2  10        0.43        7.41     13.35 o 
  -2   2  10        0.67        1.72     11.55 o 
  -1   2  10        0.20        5.24     12.25 o 
  -4   3  10        0.54        7.40     11.69 o 
  -3   3  10        1.11        2.41     11.55 o 
  -2   3  10        0.26        3.45     11.41 o 
  -4   4  10        0.02       11.70     12.69 o 
  -3   4  10        0.00       -0.77     11.20 o 
  -2   4  10        0.03       12.77     14.95 o 
  -3   5  10        0.51        8.70     13.75 o 
  -2   5  10        8.69       13.99     19.59 o 
                                                 
